# Supplementary material for: An ensemble micro neural network approach for elucidating interactions between zinc finger proteins and their target DNA
Source: BMC Genomics. 2016 Dec 22;17(Suppl 13):1033. doi: 10.1186/s12864-016-3323-9 (PMC5260015; doi:10.1186/s12864-016-3323-9)
Supplement: Additional file 2: — Validation of ZifNN predictions by comparison with experimental helices. The Hamming distance between the catalogue of experimentally determined helices and the helices predicted by our tool are reported for different target DNA sequences. The average identity for these predictions is about 71%. (XLSX 79 kb) [file 12864_2016_3323_MOESM2_ESM.xlsx]

## Sheet: CompleteLog
DNA Target	Prediction reported in Literature	ZifPredict 2.0 Prediction	Identity	Score
GGGGGGGGG	RSGELTRTSGHLTRRSGELTR	QSGELTRQSGELTRQSGELTR	0.809524	4.57534e-08
		QSGELTRQSGTLTRQSGELTR	0.809524	4.62132e-08
		QSGELTRQSGHLTRQSGELTR	0.857143	4.85826e-08
		QSGELTRQSGSLTRQSGELTR	0.809524	5.00622e-08
		QSGELTRQSGNLTRQSGELTR	0.809524	5.10735e-08
		QSGELTRQSGDLTRQSGELTR	0.809524	5.8164e-08
		QSGELTRQSGCLTRQSGELTR	0.809524	5.8164e-08
		QSGELTRQSGALTRQSGELTR	0.809524	5.87485e-08
		QSGELTRQSGALTRQSGHLTR	0.761905	6.17606e-08
		QSGELTRQSGALTRQSGTLTR	0.761905	6.17606e-08
DNA Target	Prediction reported in Literature	ZifPredict 2.0 Prediction	Identity	Score
GAGTGGGCG	RSGELTRTSGHLTRRSGELTR	QSGTLTTQSGTLTTQSGTLTT	0.571429	4.66777e-08
		RSGTLTTQSGTLTTQSGTLTT	0.619048	5.87485e-08
		TSGTLTTQSGTLTTQSGTLTT	0.571429	6.23813e-08
		HSGTLTTQSGTLTTQSGTLTT	0.571429	6.69045e-08
		ASGTLTTQSGTLTTQSGTLTT	0.571429	6.75769e-08
		DSGTLTTQSGTLTTQSGTLTT	0.571429	7.17556e-08
		ZSGTLTTQSGTLTTQSGTLTT	0.571429	7.17556e-08
		GSGTLTTQSGTLTTQSGTLTT	0.571429	7.17556e-08
		MSGTLTTQSGTLTTQSGTLTT	0.571429	7.17556e-08
		PSGTLTTQSGTLTTQSGTLTT	0.571429	7.17556e-08
DNA Target	Prediction reported in Literature	ZifPredict 2.0 Prediction	Identity	Score
GCGTGGGCG	RSGELTRTSGHLTRRSGELTR	QSGTLTEQSGTLTEASGTLTT	0.571429	9.88166e-08
		QSGTLTEQSGTLTEQSGTLTT	0.571429	1.01826e-07
		QSGTLTEQSGTLTERSGTLTT	0.619048	1.11415e-07
		QSGTLTEQSGTLTETSGTLTT	0.571429	1.13666e-07
		QSGTLTEQSGTLTEDSGTLTT	0.571429	1.29446e-07
		QSGTLTEQSGTLTEHSGTLTT	0.571429	1.29446e-07
		QSGTLTEQSGTLTECSGTLTT	0.571429	1.32061e-07
		QSGTLTEQSGTLTELSGTLTT	0.571429	1.32061e-07
		QSGTLTEQSGTLTESSGTLTT	0.571429	1.32061e-07
		QSGTLTEQSGTLTEASGTLTT	0.571429	1.33388e-07
DNA Target	Prediction reported in Literature	ZifPredict 2.0 Prediction	Identity	Score
GGGTGGGCG	RSGELTRTSGHLTRRSGELTR	RSGTLTTRSGTLTTRSGTLTT	0.666667	3.25659e-08
		RSGTLTTRSGTLTTTSGTLTT	0.619048	3.45797e-08
		RSGTLTTRSGTLTTQSGTLTT	0.619048	3.52782e-08
		RSGTLTTRSGTLTTHSGTLTT	0.619048	3.78362e-08
		RSGTLTTRSGTLTTASGTLTT	0.619048	3.97761e-08
		RSGTLTTRSGTLTTCSGTLTT	0.619048	4.26602e-08
		RSGTLTTRSGTLTTLSGTLTT	0.619048	4.30889e-08
		RSGTLTTRSGTLTTPSGTLTT	0.619048	4.30889e-08
		RSGTLTTRSGTLTTASGTLTT	0.619048	4.3522e-08
		QSGTLTTRSGTLTTASGTLTT	0.571429	4.66777e-08
DNA Target	Prediction reported in Literature	ZifPredict 2.0 Prediction	Identity	Score
GTGTGGGCG	RSGELTRTSGHLTRRSGELTR	QSGTLTTQSGTLTTQSGTLTT	0.571429	1.58515e-08
		QSGTLTTQSGTLTTTSGTLTT	0.571429	2.03538e-08
		QSGTLTTQSGTLTTASGTLTT	0.571429	2.07649e-08
		QSGTLTTQSGTLTTRSGTLTT	0.619048	2.11844e-08
		QSGTLTTQSGTLTTHSGTLTT	0.571429	2.31794e-08
		QSGTLTTQSGTLTTDSGTLTT	0.571429	2.38854e-08
		QSGTLTTQSGTLTTCSGTLTT	0.571429	2.41254e-08
		QSGTLTTQSGTLTTLSGTLTT	0.571429	2.41254e-08
		QSGTLTTQSGTLTTASGTLTT	0.571429	2.43679e-08
		TSGTLTTQSGTLTTASGTLTT	0.571429	3.25659e-08
DNA Target	Prediction reported in Literature	ZifPredict 2.0 Prediction	Identity	Score
GCATGGGCG	RSGELTRTSGHLTRRSGELTR	ASGTLTEASGTLTEASGTLTE	0.571429	6.36415e-08
		ASGTLTEASGTLTEQSGTLTE	0.571429	7.24768e-08
		ASGTLTEASGTLTETSGTLTE	0.571429	8.17173e-08
		ASGTLTEASGTLTERSGTLTE	0.619048	8.50523e-08
		ASGTLTEASGTLTENSGTLTE	0.571429	9.4942e-08
		ASGTLTEASGTLTECSGTLTE	0.571429	9.4942e-08
		ASGTLTEASGTLTEHSGTLTE	0.571429	9.4942e-08
		ASGTLTEASGTLTEASGTLTE	0.571429	9.58962e-08
		ASGTLTEQSGTLTEASGTLTE	0.571429	1.23133e-07
		ASGTLTERSGTLTEASGTLTE	0.571429	1.26883e-07
DNA Target	Prediction reported in Literature	ZifPredict 2.0 Prediction	Identity	Score
GCCTGGGCG	RSGELTRTSGHLTRRSGELTR	ASGTLTTASGTLTTASGTLTT	0.571429	1.48899e-07
		ASGTLTTASGSLTTASGTLTT	0.571429	1.53433e-07
		ASGTLTTASGALTTASGTLTT	0.571429	1.54975e-07
		ASGTLTTASGHLTTASGTLTT	0.619048	2.00992e-07
		ASGTLTTASGNLTTASGTLTT	0.571429	2.03012e-07
		ASGTLTTASGDLTTASGTLTT	0.571429	2.03012e-07
		ASGTLTTASGELTTASGTLTT	0.571429	2.05052e-07
		ASGTLTTASGALTTASGTLTT	0.571429	2.07113e-07
		ASGTLTTASGALTTASGSLTT	0.571429	2.15566e-07
		ASGTLTTASGALTTASGALTT	0.571429	2.24363e-07
DNA Target	Prediction reported in Literature	ZifPredict 2.0 Prediction	Identity	Score
GCTTGGGCG	RSGELTRTSGHLTRRSGELTR	QSGTLTEQSGTLTETSGTLTE	0.571429	2.66627e-08
		QSGTLTEQSGTLTEQSGTLTE	0.571429	2.69307e-08
		QSGTLTEQSGTLTERSGTLTE	0.619048	3.22419e-08
		QSGTLTEQSGTLTEASGTLTE	0.571429	3.56328e-08
		QSGTLTEQSGTLTEHSGTLTE	0.571429	3.82164e-08
		QSGTLTEQSGTLTEASGTLTE	0.571429	3.86005e-08
		QSGTLTETSGTLTEASGTLTE	0.619048	3.86005e-08
		QSGTLTERSGTLTEASGTLTE	0.571429	4.66777e-08
		QSGTLTEASGTLTEASGTLTE	0.571429	5.47768e-08
		QSGTLTEHSGTLTEASGTLTE	0.571429	5.53273e-08
DNA Target	Prediction reported in Literature	ZifPredict 2.0 Prediction	Identity	Score
GTTTGGGCG	RSGELTRTSGHLTRRSGELTR	QSGTLTTQSGTLTTQSGTLTT	0.571429	2.16124e-08
		QSGTLTTTSGTLTTQSGTLTT	0.619048	2.41254e-08
		QSGTLTTRSGTLTTQSGTLTT	0.571429	2.94668e-08
		QSGTLTTASGTLTTQSGTLTT	0.571429	3.28932e-08
		QSGTLTTASGTLTTQSGTLTT	0.571429	3.42356e-08
		TSGTLTTASGTLTTQSGTLTT	0.571429	4.18154e-08
		RSGTLTTASGTLTTQSGTLTT	0.619048	4.66777e-08
		ASGTLTTASGTLTTQSGTLTT	0.571429	5.47768e-08
		NSGTLTTASGTLTTQSGTLTT	0.571429	5.53273e-08
		PSGTLTTASGTLTTQSGTLTT	0.571429	5.53273e-08
DNA Target	Prediction reported in Literature	ZifPredict 2.0 Prediction	Identity	Score
ATATGGGCG	RSGELTRTSGHLTRRSGELTR	ASGSLTTASGSLTTASGSLTT	0.571429	3.52782e-08
		ASGTLTTASGSLTTASGSLTT	0.571429	3.6718e-08
		ASGALTTASGSLTTASGSLTT	0.571429	4.30889e-08
		ASGELTTASGSLTTASGSLTT	0.619048	4.52981e-08
		ASGDLTTASGSLTTASGSLTT	0.571429	4.66777e-08
		ASGNLTTASGSLTTASGSLTT	0.571429	4.71468e-08
		ASGILTTASGSLTTASGSLTT	0.571429	4.90709e-08
		ASGYLTTASGSLTTASGSLTT	0.571429	4.90709e-08
		ASGALTTASGSLTTASGSLTT	0.571429	4.95641e-08
		ASGALTTRSGSLTTASGSLTT	0.571429	5.15868e-08
DNA Target	Prediction reported in Literature	ZifPredict 2.0 Prediction	Identity	Score
GCGGCGGCG	RSGELTRRSGDLTRRSGELTR	TSGHLTETSGHLTETSGHLTE	0.571429	1.28158e-07
		QSGHLTETSGHLTETSGHLTE	0.571429	1.38832e-07
		RSGHLTETSGHLTETSGHLTE	0.619048	1.51907e-07
		HSGHLTETSGHLTETSGHLTE	0.571429	1.51907e-07
		ASGHLTETSGHLTETSGHLTE	0.571429	1.56533e-07
		NSGHLTETSGHLTETSGHLTE	0.571429	1.74734e-07
		DSGHLTETSGHLTETSGHLTE	0.571429	1.74734e-07
		ASGHLTETSGHLTETSGHLTE	0.571429	1.7649e-07
		ASGHLTEQSGHLTETSGHLTE	0.571429	1.98992e-07
		ASGHLTERSGHLTETSGHLTE	0.619048	2.1992e-07
DNA Target	Prediction reported in Literature	ZifPredict 2.0 Prediction	Identity	Score
GGGGCGGGG	KSGHLTARSGELTRRSGHLTK	QSGHLTRQSGHLTRQSGHLTR	0.714286	4.57534e-08
		QSGHLTRTSGHLTRQSGHLTR	0.714286	4.66777e-08
		QSGHLTRHSGHLTRQSGHLTR	0.714286	4.80992e-08
		QSGHLTRRSGHLTRQSGHLTR	0.761905	5.93389e-08
		QSGHLTRGSGHLTRQSGHLTR	0.714286	6.30083e-08
		QSGHLTRASGHLTRQSGHLTR	0.714286	6.36415e-08
		TSGHLTRASGHLTRQSGHLTR	0.714286	6.69045e-08
		HSGHLTRASGHLTRQSGHLTR	0.714286	6.8256e-08
		RSGHLTRASGHLTRQSGHLTR	0.714286	8.25386e-08
		NSGHLTRASGHLTRQSGHLTR	0.714286	8.85233e-08
DNA Target	Prediction reported in Literature	ZifPredict 2.0 Prediction	Identity	Score
GCGGGGGCG	RSGELTRTSGHLTRRSGELTR	QSGTLTEQSGTLTEQSGTLTE	0.571429	6.11461e-08
		QSGTLTEQSGTLTETSGTLTE	0.571429	6.75769e-08
		QSGTLTEQSGTLTERSGTLTE	0.619048	7.4684e-08
		QSGTLTEQSGTLTEASGTLTE	0.571429	7.93022e-08
		QSGTLTEQSGTLTEHSGTLTE	0.571429	8.17173e-08
		QSGTLTEQSGTLTEDSGTLTE	0.571429	8.5907e-08
		QSGTLTEQSGTLTECSGTLTE	0.571429	8.67704e-08
		QSGTLTEQSGTLTEZSGTLTE	0.571429	8.67704e-08
		QSGTLTEQSGTLTEFSGTLTE	0.571429	8.67704e-08
		QSGTLTEQSGTLTEASGTLTE	0.571429	8.76425e-08
DNA Target	Prediction reported in Literature	ZifPredict 2.0 Prediction	Identity	Score
GCGGTGGCG	RSGELTRRSGELTRRSGELTR	ASGHLTEASGHLTEASGHLTE	0.571429	5.21053e-08
		ASGDLTEASGHLTEASGHLTE	0.571429	5.47768e-08
		ASGALTEASGHLTEASGHLTE	0.571429	5.93389e-08
		ASGTLTEASGHLTEASGHLTE	0.571429	5.99353e-08
		ASGNLTEASGHLTEASGHLTE	0.571429	6.05377e-08
		ASGELTEASGHLTEASGHLTE	0.619048	6.75769e-08
		ASGSLTEASGHLTEASGHLTE	0.571429	6.75769e-08
		ASGRLTEASGHLTEASGHLTE	0.571429	6.8256e-08
		ASGYLTEASGHLTEASGHLTE	0.571429	6.8256e-08
		ASGVLTEASGHLTEASGHLTE	0.571429	6.8256e-08
DNA Target	Prediction reported in Literature	ZifPredict 2.0 Prediction	Identity	Score
GTGGACGAA	RSGELTRTSGHLTRRSGALTR	DSGHLTTDSGHLTTDSGHLTT	0.619048	8.35839e-09
		HSGHLTTDSGHLTTDSGHLTT	0.619048	1.27211e-08
		TSGHLTTDSGHLTTDSGHLTT	0.619048	1.39192e-08
		QSGHLTTDSGHLTTDSGHLTT	0.619048	1.523e-08
		PSGHLTTDSGHLTTDSGHLTT	0.619048	1.55376e-08
		ASGHLTTDSGHLTTDSGHLTT	0.619048	1.56938e-08
		ASGHLTTDSGHLTTHSGHLTT	0.619048	2.48601e-08
		ASGHLTTDSGHLTTTSGHLTT	0.619048	2.66627e-08
		ASGHLTTDSGHLTTNSGHLTT	0.619048	2.83114e-08
		ASGHLTTDSGHLTTQSGHLTT	0.619048	2.8596e-08
DNA Target	Prediction reported in Literature	ZifPredict 2.0 Prediction	Identity	Score
GTGGTAGAC	RSGELTRTSGHLTRRSGALTR	DSGHLTTDSGHLTTDSGHLTT	0.619048	2.511e-08
		DSGSLTTDSGHLTTDSGHLTT	0.619048	3.56328e-08
		DSGDLTTDSGHLTTDSGHLTT	0.619048	3.74597e-08
		DSGTLTTDSGHLTTDSGHLTT	0.619048	3.89885e-08
		DSGALTTDSGHLTTDSGHLTT	0.619048	4.05796e-08
		DSGELTTDSGHLTTDSGHLTT	0.666667	4.22357e-08
		DSGYLTTDSGHLTTDSGHLTT	0.619048	4.22357e-08
		DSGALTTDSGHLTTDSGHLTT	0.619048	4.26602e-08
		DSGALTTDSGSLTTDSGHLTT	0.571429	6.11461e-08
		DSGALTTDSGDLTTDSGHLTT	0.571429	6.69045e-08
DNA Target	Prediction reported in Literature	ZifPredict 2.0 Prediction	Identity	Score
GCGGGCGCG	RSGELTRDSGHLTRRSGELTR	TSGHLTTQSGHLTTTSGHLTT	0.619048	1.00813e-07
		TSGHLTTTSGHLTTTSGHLTT	0.619048	1.01826e-07
		TSGHLTTASGHLTTTSGHLTT	0.619048	1.08123e-07
		TSGHLTTHSGHLTTTSGHLTT	0.619048	1.25621e-07
		TSGHLTTDSGHLTTTSGHLTT	0.666667	1.30747e-07
		TSGHLTTRSGHLTTTSGHLTT	0.619048	1.33388e-07
		TSGHLTTCSGHLTTTSGHLTT	0.619048	1.34729e-07
		TSGHLTTGSGHLTTTSGHLTT	0.619048	1.34729e-07
		TSGHLTTSSGHLTTTSGHLTT	0.619048	1.34729e-07
		TSGHLTTYSGHLTTTSGHLTT	0.619048	1.34729e-07
DNA Target	Prediction reported in Literature	ZifPredict 2.0 Prediction	Identity	Score
GCTGGGGGC	RSGELTRTSGHLTRDSGHLTR	QSGHLTRQSGHLTRQSGHLTR	0.809524	5.77343e-09
		QSGTLTRQSGHLTRQSGHLTR	0.809524	9.23745e-09
		QSGSLTRQSGHLTRQSGHLTR	0.809524	1.01074e-08
		QSGNLTRQSGHLTRQSGHLTR	0.809524	1.04152e-08
		QSGFLTRQSGHLTRQSGHLTR	0.809524	1.09492e-08
		QSGYLTRQSGHLTRQSGHLTR	0.809524	1.09492e-08
		QSGALTRQSGHLTRQSGHLTR	0.809524	1.10592e-08
		QSGALTRQSGHLTRQSGTLTR	0.761905	2.05583e-08
		QSGALTRQSGHLTRQSGSLTR	0.761905	2.13973e-08
		QSGALTRQSGHLTRQSGNLTR	0.761905	2.18296e-08
DNA Target	Prediction reported in Literature	ZifPredict 2.0 Prediction	Identity	Score
GCGGGAGCG	RSGELTRQSGHLTRRSGELTR	ASGTLTTQSGTLTTTSGTLTT	0.619048	5.47768e-08
		ASGTLTTTSGTLTTTSGTLTT	0.571429	5.47768e-08
		ASGTLTTASGTLTTTSGTLTT	0.571429	5.58833e-08
		ASGTLTTHSGTLTTTSGTLTT	0.571429	6.49271e-08
		ASGTLTTDSGTLTTTSGTLTT	0.571429	6.8942e-08
		ASGTLTTRSGTLTTTSGTLTT	0.571429	6.96349e-08
		ASGTLTTYSGTLTTTSGTLTT	0.571429	7.03347e-08
		ASGTLTTNSGTLTTTSGTLTT	0.571429	7.10416e-08
		ASGTLTTESGTLTTTSGTLTT	0.571429	7.10416e-08
		ASGTLTTASGTLTTTSGTLTT	0.571429	7.17556e-08
DNA Target	Prediction reported in Literature	ZifPredict 2.0 Prediction	Identity	Score
GCGGGAGCG	RSGELTRRSGHLTRRSGELTR	ASGTLTTQSGTLTTTSGTLTT	0.571429	5.47768e-08
		ASGTLTTTSGTLTTTSGTLTT	0.571429	5.47768e-08
		ASGTLTTASGTLTTTSGTLTT	0.571429	5.58833e-08
		ASGTLTTHSGTLTTTSGTLTT	0.571429	6.49271e-08
		ASGTLTTDSGTLTTTSGTLTT	0.571429	6.8942e-08
		ASGTLTTRSGTLTTTSGTLTT	0.619048	6.96349e-08
		ASGTLTTYSGTLTTTSGTLTT	0.571429	7.03347e-08
		ASGTLTTNSGTLTTTSGTLTT	0.571429	7.10416e-08
		ASGTLTTESGTLTTTSGTLTT	0.571429	7.10416e-08
		ASGTLTTASGTLTTTSGTLTT	0.571429	7.17556e-08
DNA Target	Prediction reported in Literature	ZifPredict 2.0 Prediction	Identity	Score
GAGGAAGGT	TSGHLTRTSGHLTRRSGELTR	TSGHLTRTSGHLTRTSGHLTR	0.904762	6.13044e-09
		TSGHLTRQSGHLTRTSGHLTR	0.857143	6.38062e-09
		TSGHLTRHSGHLTRTSGHLTR	0.857143	7.63899e-09
		TSGHLTRDSGHLTRTSGHLTR	0.857143	7.87164e-09
		TSGHLTRASGHLTRTSGHLTR	0.857143	8.78693e-09
		TSGHLTRRSGHLTRTSGHLTR	0.857143	8.78693e-09
		TSGHLTRFSGHLTRTSGHLTR	0.857143	8.78693e-09
		TSGHLTRASGHLTRTSGHLTR	0.857143	8.87524e-09
		TSGHLTRASGHLTRQSGHLTR	0.857143	1.08402e-08
		TSGHLTRASGHLTRHSGHLTR	0.857143	1.1396e-08
DNA Target	Prediction reported in Literature	ZifPredict 2.0 Prediction	Identity	Score
GAAGAGGGT	QSGHLTRRSGNLTRQSGNLTR	TSGHLTRTSGHLTRTSGHLTR	0.761905	3.9879e-09
		TSGHLTRQSGHLTRTSGHLTR	0.761905	4.58718e-09
		TSGHLTRHSGHLTRTSGHLTR	0.761905	6.06944e-09
		TSGHLTRRSGHLTRTSGHLTR	0.809524	6.57494e-09
		TSGHLTRNSGHLTRTSGHLTR	0.761905	6.57494e-09
		TSGHLTRDSGHLTRTSGHLTR	0.761905	6.57494e-09
		TSGHLTRASGHLTRTSGHLTR	0.761905	6.64102e-09
		TSGHLTRASGHLTRQSGHLTR	0.809524	8.19288e-09
		TSGHLTRASGHLTRHSGHLTR	0.761905	1.03116e-08
		TSGHLTRASGHLTRRSGHLTR	0.761905	1.09492e-08
DNA Target	Prediction reported in Literature	ZifPredict 2.0 Prediction	Identity	Score
AGTGGTGAG	RSGELTRQSGHLTRRSGELTR	QSGTLTTQSGTLTTQSGSLTT	0.619048	3.25659e-08
		QSGTLTTQSGTLTTQSGTLTT	0.619048	3.28932e-08
		QSGTLTTQSGTLTTQSGELTT	0.666667	3.97761e-08
		QSGTLTTQSGTLTTQSGALTT	0.619048	4.48474e-08
		QSGTLTTQSGTLTTQSGNLTT	0.619048	4.57534e-08
		QSGTLTTQSGTLTTQSGDLTT	0.619048	4.62132e-08
		QSGTLTTQSGTLTTQSGALTT	0.619048	4.71468e-08
		HSGTLTTQSGTLTTQSGALTT	0.619048	4.85826e-08
		NSGTLTTQSGTLTTQSGALTT	0.619048	6.69045e-08
		DSGTLTTQSGTLTTQSGALTT	0.619048	6.8942e-08
DNA Target	Prediction reported in Literature	ZifPredict 2.0 Prediction	Identity	Score
GCGTGGGCC	RSGELTRTSGHLTRRSGELTR	QSGTLTRQSGTLTRQSGTLTR	0.714286	1.05982e-07
		QSGTLTTQSGTLTRQSGTLTR	0.666667	1.08123e-07
		QSGTLTEQSGTLTRQSGTLTR	0.666667	1.18305e-07
		QSGTLTAQSGTLTRQSGTLTR	0.666667	1.41637e-07
		QSGTLTNQSGTLTRQSGTLTR	0.666667	1.41637e-07
		QSGTLTKQSGTLTRQSGTLTR	0.666667	1.41637e-07
		QSGTLTQQSGTLTRQSGTLTR	0.666667	1.4595e-07
		QSGTLTWQSGTLTRQSGTLTR	0.666667	1.4595e-07
		QSGTLTAQSGTLTRQSGTLTR	0.666667	1.47417e-07
		QSGTLTAQSGTLTTQSGTLTR	0.619048	1.62921e-07
DNA Target	Prediction reported in Literature	ZifPredict 2.0 Prediction	Identity	Score
GCCTGATGG	DSGDLTRQSGHLTSRSGHLTT	TSGSLTETSGSLTETSGSLTE	0.571429	7.10416e-08
		TSGSLTETSGSLTETSGSLTA	0.571429	8.25386e-08
		TSGSLTETSGSLTETSGSLTR	0.571429	8.85233e-08
		TSGSLTETSGSLTETSGSLTK	0.571429	1.02849e-07
		TSGSLTETSGSLTETSGSLTQ	0.571429	1.03883e-07
		TSGSLTETSGSLTETSGSLTT	0.619048	1.05982e-07
		TSGSLTETSGSLTETSGSLTA	0.571429	1.08123e-07
		TSGSLTETSGNLTETSGSLTA	0.571429	1.38832e-07
		TSGSLTETSGTLTETSGSLTA	0.571429	1.4595e-07
		TSGSLTETSGHLTETSGSLTA	0.619048	1.56533e-07
DNA Target	Prediction reported in Literature	ZifPredict 2.0 Prediction	Identity	Score
TTGGAAGAA	QSGNLTRQSGNLTRQSGNLTR	DSGTLTTDSGTLTRDSGTLTR	0.666667	4.05796e-08
		DSGALTTDSGTLTRDSGTLTR	0.666667	4.26602e-08
		DSGHLTTDSGTLTRDSGTLTR	0.666667	4.80992e-08
		DSGDLTTDSGTLTRDSGTLTR	0.666667	5.87485e-08
		DSGELTTDSGTLTRDSGTLTR	0.666667	5.93389e-08
		DSGYLTTDSGTLTRDSGTLTR	0.666667	5.93389e-08
		DSGVLTTDSGTLTRDSGTLTR	0.666667	5.93389e-08
		DSGALTTDSGTLTRDSGTLTR	0.666667	5.99353e-08
		DSGALTRDSGTLTRDSGTLTR	0.714286	6.17606e-08
		DSGALTQDSGTLTRDSGTLTR	0.666667	8.33681e-08
DNA Target	Prediction reported in Literature	ZifPredict 2.0 Prediction	Identity	Score
GTGGAGGAA	QSGNLTRRSGHLTRRSGELTR	DSGHLTRDSGHLTRDSGHLTR	0.761905	4.48474e-08
		DSGHLTRDSGHLTTDSGHLTR	0.714286	4.85826e-08
		DSGHLTRDSGHLTKDSGHLTR	0.714286	6.23813e-08
		DSGHLTRDSGHLTNDSGHLTR	0.714286	6.96349e-08
		DSGHLTRDSGHLTVDSGHLTR	0.714286	7.03347e-08
		DSGHLTRDSGHLTADSGHLTR	0.714286	7.10416e-08
		DSGHLTTDSGHLTADSGHLTR	0.666667	7.85131e-08
		DSGHLTKDSGHLTADSGHLTR	0.666667	1.05982e-07
		DSGHLTNDSGHLTADSGHLTR	0.666667	1.10307e-07
		DSGHLTQDSGHLTADSGHLTR	0.666667	1.13666e-07
DNA Target	Prediction reported in Literature	ZifPredict 2.0 Prediction	Identity	Score
GAAGAAGAA	RSGELTRQSGNLTRRSGELTR	HSGHLTKHSGHLTKHSGHLTK	0.571429	3.59909e-08
		NSGHLTKHSGHLTKHSGHLTK	0.571429	3.63526e-08
		DSGHLTKHSGHLTKHSGHLTK	0.571429	4.13994e-08
		TSGHLTKHSGHLTKHSGHLTK	0.571429	4.30889e-08
		QSGHLTKHSGHLTKHSGHLTK	0.571429	4.80992e-08
		ASGHLTKHSGHLTKHSGHLTK	0.571429	4.85826e-08
		ASGHLTKHSGHLTKHSGHLTK	0.571429	4.95641e-08
		ASGHLTKNSGHLTKHSGHLTK	0.571429	5.42317e-08
		ASGHLTKTSGHLTKHSGHLTK	0.571429	6.11461e-08
		ASGHLTKDSGHLTKHSGHLTK	0.571429	6.36415e-08
DNA Target	Prediction reported in Literature	ZifPredict 2.0 Prediction	Identity	Score
GGGGAAAGG	RSGHLTQQSGNLTRRSGHLTR	TSGNLTATSGNLTATSGNLTA	0.619048	2.61347e-08
		TSGNLTATSGELTATSGNLTA	0.571429	2.8596e-08
		TSGNLTATSGHLTATSGNLTA	0.571429	3.03642e-08
		TSGNLTATSGALTATSGNLTA	0.571429	3.45797e-08
		TSGNLTATSGSLTATSGNLTA	0.571429	3.6718e-08
		TSGNLTATSGRLTATSGNLTA	0.571429	3.74597e-08
		TSGNLTATSGALTATSGNLTA	0.571429	3.78362e-08
		TSGNLTATSGALTATSGELTA	0.571429	4.39594e-08
		TSGNLTATSGALTATSGHLTA	0.619048	4.52981e-08
		TSGNLTATSGALTATSGALTA	0.571429	5.00622e-08
DNA Target	Prediction reported in Literature	ZifPredict 2.0 Prediction	Identity	Score
GAGGAAGGG	RSGHLTRQSGNLTRRSGNLTR	HSGHLTRHSGHLTRHSGHLTR	0.761905	1.44872e-08
		TSGHLTRHSGHLTRHSGHLTR	0.761905	1.50784e-08
		QSGHLTRHSGHLTRHSGHLTR	0.761905	1.523e-08
		DSGHLTRHSGHLTRHSGHLTR	0.761905	1.64984e-08
		ASGHLTRHSGHLTRHSGHLTR	0.761905	1.93611e-08
		NSGHLTRHSGHLTRHSGHLTR	0.761905	1.93611e-08
		ASGHLTRHSGHLTRHSGHLTR	0.761905	1.95557e-08
		ASGHLTRTSGHLTRHSGHLTR	0.761905	2.05583e-08
		ASGHLTRQSGHLTRHSGHLTR	0.809524	2.09736e-08
		ASGHLTRDSGHLTRHSGHLTR	0.761905	2.34124e-08
DNA Target	Prediction reported in Literature	ZifPredict 2.0 Prediction	Identity	Score
GAAGAAGAA	RSGELTRQSGNLTRRSGELTR	HSGHLTKHSGHLTKHSGHLTK	0.571429	3.59909e-08
		NSGHLTKHSGHLTKHSGHLTK	0.571429	3.63526e-08
		DSGHLTKHSGHLTKHSGHLTK	0.571429	4.13994e-08
		TSGHLTKHSGHLTKHSGHLTK	0.571429	4.30889e-08
		QSGHLTKHSGHLTKHSGHLTK	0.571429	4.80992e-08
		ASGHLTKHSGHLTKHSGHLTK	0.571429	4.85826e-08
		ASGHLTKHSGHLTKHSGHLTK	0.571429	4.95641e-08
		ASGHLTKNSGHLTKHSGHLTK	0.571429	5.42317e-08
		ASGHLTKTSGHLTKHSGHLTK	0.571429	6.11461e-08
		ASGHLTKDSGHLTKHSGHLTK	0.571429	6.36415e-08
DNA Target	Prediction reported in Literature	ZifPredict 2.0 Prediction	Identity	Score
GAGGAAGGT	RSGELTRQSGNLTRRSGELTR	TSGHLTRTSGHLTRTSGHLTR	0.714286	6.13044e-09
		TSGHLTRQSGHLTRTSGHLTR	0.761905	6.38062e-09
		TSGHLTRHSGHLTRTSGHLTR	0.714286	7.63899e-09
		TSGHLTRDSGHLTRTSGHLTR	0.714286	7.87164e-09
		TSGHLTRASGHLTRTSGHLTR	0.714286	8.78693e-09
		TSGHLTRRSGHLTRTSGHLTR	0.714286	8.78693e-09
		TSGHLTRFSGHLTRTSGHLTR	0.714286	8.78693e-09
		TSGHLTRASGHLTRTSGHLTR	0.714286	8.87524e-09
		TSGHLTRASGHLTRQSGHLTR	0.714286	1.08402e-08
		TSGHLTRASGHLTRHSGHLTR	0.714286	1.1396e-08
DNA Target	Prediction reported in Literature	ZifPredict 2.0 Prediction	Identity	Score
GAGGAGGAT	QSGNLTRRSGNLTRRSGNLTR	DSGHLTRDSGHLTRDSGHLTR	0.714286	1.44872e-08
		DSGHLTRQSGHLTRDSGHLTR	0.714286	1.5383e-08
		DSGHLTRHSGHLTRDSGHLTR	0.714286	1.68317e-08
		DSGHLTRTSGHLTRDSGHLTR	0.714286	1.86019e-08
		DSGHLTRRSGHLTRDSGHLTR	0.761905	1.95557e-08
		DSGHLTRNSGHLTRDSGHLTR	0.714286	2.03538e-08
		DSGHLTRASGHLTRDSGHLTR	0.714286	2.05583e-08
		HSGHLTRASGHLTRDSGHLTR	0.714286	2.34124e-08
		QSGHLTRASGHLTRDSGHLTR	0.761905	2.38854e-08
		TSGHLTRASGHLTRDSGHLTR	0.714286	2.69307e-08
DNA Target	Prediction reported in Literature	ZifPredict 2.0 Prediction	Identity	Score
GATGATGAT	RSGELTRTSGNLTRRSGELTR	QSGHLTEQSGHLTEQSGHLTR	0.619048	6.69045e-08
		QSGHLTEQSGHLTEQSGHLTE	0.571429	6.69045e-08
		QSGHLTEQSGHLTEQSGHLTK	0.571429	6.8942e-08
		QSGHLTEQSGHLTEQSGHLTT	0.571429	7.61927e-08
		QSGHLTEQSGHLTEQSGHLTN	0.571429	8.4206e-08
		QSGHLTEQSGHLTEQSGHLTV	0.571429	8.4206e-08
		QSGHLTEQSGHLTEQSGHLTA	0.571429	8.76425e-08
		QSGHLTRQSGHLTEQSGHLTA	0.619048	1.00813e-07
		QSGHLTKQSGHLTEQSGHLTA	0.571429	1.05982e-07
		QSGHLTTQSGHLTEQSGHLTA	0.571429	1.08123e-07
DNA Target	Prediction reported in Literature	ZifPredict 2.0 Prediction	Identity	Score
GGGGATGAC	RSGKLTRTSGNLTRDSGNLTR	DSGHLTTDSGHLTTDSGHLTT	0.619048	5.26289e-08
		DSGALTTDSGHLTTDSGHLTT	0.619048	5.36921e-08
		DSGSLTTDSGHLTTDSGHLTT	0.619048	6.30083e-08
		DSGELTTDSGHLTTDSGHLTT	0.619048	6.96349e-08
		DSGTLTTDSGHLTTDSGHLTT	0.619048	7.32052e-08
		DSGYLTTDSGHLTTDSGHLTT	0.619048	7.4684e-08
		DSGALTTDSGHLTTDSGHLTT	0.619048	7.54346e-08
		DSGALTTDSGHLTTDSGALTT	0.619048	8.09042e-08
		DSGALTTDSGHLTTDSGSLTT	0.619048	8.50523e-08
		DSGALTTDSGHLTTDSGELTT	0.619048	1.03883e-07
DNA Target	Prediction reported in Literature	ZifPredict 2.0 Prediction	Identity	Score
GTGGTAGAC	RSGELTRQSGSLTRRSGELTR	DSGHLTTDSGHLTTDSGHLTT	0.571429	2.511e-08
		DSGSLTTDSGHLTTDSGHLTT	0.571429	3.56328e-08
		DSGDLTTDSGHLTTDSGHLTT	0.571429	3.74597e-08
		DSGTLTTDSGHLTTDSGHLTT	0.571429	3.89885e-08
		DSGALTTDSGHLTTDSGHLTT	0.571429	4.05796e-08
		DSGELTTDSGHLTTDSGHLTT	0.619048	4.22357e-08
		DSGYLTTDSGHLTTDSGHLTT	0.571429	4.22357e-08
		DSGALTTDSGHLTTDSGHLTT	0.571429	4.26602e-08
		DSGALTTDSGSLTTDSGHLTT	0.619048	6.11461e-08
		DSGALTTDSGDLTTDSGHLTT	0.571429	6.69045e-08
DNA Target	Prediction reported in Literature	ZifPredict 2.0 Prediction	Identity	Score
GTGGTAGAC	DSGNLTRRSGHLTRRSGELTR	DSGHLTTDSGHLTTDSGHLTT	0.666667	2.511e-08
		DSGSLTTDSGHLTTDSGHLTT	0.666667	3.56328e-08
		DSGDLTTDSGHLTTDSGHLTT	0.666667	3.74597e-08
		DSGTLTTDSGHLTTDSGHLTT	0.666667	3.89885e-08
		DSGALTTDSGHLTTDSGHLTT	0.666667	4.05796e-08
		DSGELTTDSGHLTTDSGHLTT	0.666667	4.22357e-08
		DSGYLTTDSGHLTTDSGHLTT	0.666667	4.22357e-08
		DSGALTTDSGHLTTDSGHLTT	0.666667	4.26602e-08
		DSGALTTDSGSLTTDSGHLTT	0.619048	6.11461e-08
		DSGALTTDSGDLTTDSGHLTT	0.619048	6.69045e-08
DNA Target	Prediction reported in Literature	ZifPredict 2.0 Prediction	Identity	Score
GGGGATGAC	RSGKLTRTSGNLTRDSGNLTR	DSGHLTTDSGHLTTDSGHLTT	0.619048	5.26289e-08
		DSGALTTDSGHLTTDSGHLTT	0.619048	5.36921e-08
		DSGSLTTDSGHLTTDSGHLTT	0.619048	6.30083e-08
		DSGELTTDSGHLTTDSGHLTT	0.619048	6.96349e-08
		DSGTLTTDSGHLTTDSGHLTT	0.619048	7.32052e-08
		DSGYLTTDSGHLTTDSGHLTT	0.619048	7.4684e-08
		DSGALTTDSGHLTTDSGHLTT	0.619048	7.54346e-08
		DSGALTTDSGHLTTDSGALTT	0.619048	8.09042e-08
		DSGALTTDSGHLTTDSGSLTT	0.619048	8.50523e-08
		DSGALTTDSGHLTTDSGELTT	0.619048	1.03883e-07
DNA Target	Prediction reported in Literature	ZifPredict 2.0 Prediction	Identity	Score
GTGGACGAA	RSGELTRDSGNLTRRSGELTR	DSGHLTTDSGHLTTDSGHLTT	0.619048	8.35839e-09
		HSGHLTTDSGHLTTDSGHLTT	0.619048	1.27211e-08
		TSGHLTTDSGHLTTDSGHLTT	0.619048	1.39192e-08
		QSGHLTTDSGHLTTDSGHLTT	0.619048	1.523e-08
		PSGHLTTDSGHLTTDSGHLTT	0.619048	1.55376e-08
		ASGHLTTDSGHLTTDSGHLTT	0.619048	1.56938e-08
		ASGHLTTDSGHLTTHSGHLTT	0.619048	2.48601e-08
		ASGHLTTDSGHLTTTSGHLTT	0.619048	2.66627e-08
		ASGHLTTDSGHLTTNSGHLTT	0.619048	2.83114e-08
		ASGHLTTDSGHLTTQSGHLTT	0.619048	2.8596e-08
DNA Target	Prediction reported in Literature	ZifPredict 2.0 Prediction	Identity	Score
GCGTGGGCA	RSGELTRRSGHLTRRSGELTR	RSGTLTRRSGTLTRRSGTLTT	0.809524	9.4942e-08
		RSGTLTRRSGTLTTRSGTLTT	0.761905	9.4942e-08
		RSGTLTRRSGTLTERSGTLTT	0.761905	1.00813e-07
		RSGTLTRRSGTLTKRSGTLTT	0.761905	1.04927e-07
		RSGTLTRRSGTLTNRSGTLTT	0.761905	1.20695e-07
		RSGTLTRRSGTLTARSGTLTT	0.761905	1.21908e-07
		RSGTLTRRSGTLTDRSGTLTT	0.761905	1.23133e-07
		RSGTLTRRSGTLTQRSGTLTT	0.761905	1.23133e-07
		RSGTLTRRSGTLTSRSGTLTT	0.761905	1.23133e-07
		RSGTLTRRSGTLTARSGTLTT	0.761905	1.24371e-07
DNA Target	Prediction reported in Literature	ZifPredict 2.0 Prediction	Identity	Score
GCAGCAGCA	RSGELTRQSGDLTRRSGHLTR	TSGTLTKTSGTLTKTSGTLTK	0.571429	3.74597e-08
		TSGTLTTTSGTLTKTSGTLTK	0.571429	4.3522e-08
		TSGTLTETSGTLTKTSGTLTK	0.571429	4.48474e-08
		TSGTLTRTSGTLTKTSGTLTK	0.619048	5.10735e-08
		TSGTLTQTSGTLTKTSGTLTK	0.571429	5.10735e-08
		TSGTLTATSGTLTKTSGTLTK	0.571429	5.36921e-08
		TSGTLTNTSGTLTKTSGTLTK	0.571429	5.42317e-08
		TSGTLTWTSGTLTKTSGTLTK	0.571429	5.42317e-08
		TSGTLTVTSGTLTKTSGTLTK	0.571429	5.42317e-08
		TSGTLTATSGTLTKTSGTLTK	0.571429	5.47768e-08
DNA Target	Prediction reported in Literature	ZifPredict 2.0 Prediction	Identity	Score
GCAGCAGCA	RSGELTRQSGDLTRRSGELTR	TSGTLTKTSGTLTKTSGTLTK	0.571429	3.74597e-08
		TSGTLTTTSGTLTKTSGTLTK	0.571429	4.3522e-08
		TSGTLTETSGTLTKTSGTLTK	0.571429	4.48474e-08
		TSGTLTRTSGTLTKTSGTLTK	0.619048	5.10735e-08
		TSGTLTQTSGTLTKTSGTLTK	0.571429	5.10735e-08
		TSGTLTATSGTLTKTSGTLTK	0.571429	5.36921e-08
		TSGTLTNTSGTLTKTSGTLTK	0.571429	5.42317e-08
		TSGTLTWTSGTLTKTSGTLTK	0.571429	5.42317e-08
		TSGTLTVTSGTLTKTSGTLTK	0.571429	5.42317e-08
		TSGTLTATSGTLTKTSGTLTK	0.571429	5.47768e-08
DNA Target	Prediction reported in Literature	ZifPredict 2.0 Prediction	Identity	Score
GCAGCGGAC	RSGELTRRSGHLTRQSGSLTR	QSGHLTRQSGHLTRQSGHLTR	0.809524	2.74747e-08
		QSGHLTRQSGHLTRQSGHLTE	0.761905	3.86005e-08
		QSGHLTRQSGHLTRQSGHLTK	0.761905	4.13994e-08
		QSGHLTRQSGHLTRQSGHLTA	0.761905	4.26602e-08
		QSGHLTRQSGHLTRQSGHLTN	0.761905	4.39594e-08
		QSGHLTRQSGHLTRQSGHLTV	0.761905	4.48474e-08
		QSGHLTRQSGHLTRQSGHLTQ	0.761905	4.52981e-08
		QSGHLTRQSGHLTRQSGHLTZ	0.761905	4.57534e-08
		QSGHLTRQSGHLTRQSGHLTA	0.761905	4.62132e-08
		QSGHLTEQSGHLTRQSGHLTA	0.714286	6.75769e-08
DNA Target	Prediction reported in Literature	ZifPredict 2.0 Prediction	Identity	Score
GCTGCTGCT	RSGELTRTSGELTRRSGELTR	TSGTLTETSGTLTETSGTLTE	0.619048	1.07324e-08
		TSGTLTETSGHLTETSGTLTE	0.619048	1.12826e-08
		TSGTLTETSGALTETSGTLTE	0.619048	1.31086e-08
		TSGTLTETSGELTETSGTLTE	0.666667	1.60108e-08
		TSGTLTETSGSLTETSGTLTE	0.619048	1.60108e-08
		TSGTLTETSGALTETSGTLTE	0.619048	1.61717e-08
		TSGHLTETSGALTETSGTLTE	0.619048	1.78725e-08
		TSGALTETSGALTETSGTLTE	0.619048	2.07649e-08
		TSGELTETSGALTETSGTLTE	0.666667	2.48601e-08
		TSGSLTETSGALTETSGTLTE	0.619048	2.48601e-08
DNA Target	Prediction reported in Literature	ZifPredict 2.0 Prediction	Identity	Score
GCTGCTGCT	RSGELTRQSGDLTRRSGELTR	TSGTLTETSGTLTETSGTLTE	0.571429	1.07324e-08
		TSGTLTETSGHLTETSGTLTE	0.571429	1.12826e-08
		TSGTLTETSGALTETSGTLTE	0.571429	1.31086e-08
		TSGTLTETSGELTETSGTLTE	0.571429	1.60108e-08
		TSGTLTETSGSLTETSGTLTE	0.571429	1.60108e-08
		TSGTLTETSGALTETSGTLTE	0.571429	1.61717e-08
		TSGHLTETSGALTETSGTLTE	0.571429	1.78725e-08
		TSGALTETSGALTETSGTLTE	0.571429	2.07649e-08
		TSGELTETSGALTETSGTLTE	0.619048	2.48601e-08
		TSGSLTETSGALTETSGTLTE	0.571429	2.48601e-08
DNA Target	Prediction reported in Literature	ZifPredict 2.0 Prediction	Identity	Score
GCTGCTGCT	RSGELTRTSGELTRRSGELTR	TSGTLTETSGTLTETSGTLTE	0.619048	1.07324e-08
		TSGTLTETSGHLTETSGTLTE	0.619048	1.12826e-08
		TSGTLTETSGALTETSGTLTE	0.619048	1.31086e-08
		TSGTLTETSGELTETSGTLTE	0.666667	1.60108e-08
		TSGTLTETSGSLTETSGTLTE	0.619048	1.60108e-08
		TSGTLTETSGALTETSGTLTE	0.619048	1.61717e-08
		TSGHLTETSGALTETSGTLTE	0.619048	1.78725e-08
		TSGALTETSGALTETSGTLTE	0.619048	2.07649e-08
		TSGELTETSGALTETSGTLTE	0.666667	2.48601e-08
		TSGSLTETSGALTETSGTLTE	0.619048	2.48601e-08
DNA Target	Prediction reported in Literature	ZifPredict 2.0 Prediction	Identity	Score
GCTGGGGGC	RSGELTRRSGHLTRQSGDLTR	QSGHLTRQSGHLTRQSGHLTR	0.809524	5.77343e-09
		QSGTLTRQSGHLTRQSGHLTR	0.809524	9.23745e-09
		QSGSLTRQSGHLTRQSGHLTR	0.809524	1.01074e-08
		QSGNLTRQSGHLTRQSGHLTR	0.809524	1.04152e-08
		QSGFLTRQSGHLTRQSGHLTR	0.809524	1.09492e-08
		QSGYLTRQSGHLTRQSGHLTR	0.809524	1.09492e-08
		QSGALTRQSGHLTRQSGHLTR	0.809524	1.10592e-08
		QSGALTRQSGHLTRQSGTLTR	0.809524	2.05583e-08
		QSGALTRQSGHLTRQSGSLTR	0.809524	2.13973e-08
		QSGALTRQSGHLTRQSGNLTR	0.809524	2.18296e-08
DNA Target	Prediction reported in Literature	ZifPredict 2.0 Prediction	Identity	Score
CTGGCGGCA	RSGALTERSGDLTRQSGDLTR	RSGTLTTRSGTLTTRSGTLTT	0.666667	7.10416e-08
		RSGTLTTRSGHLTTRSGTLTT	0.666667	7.93022e-08
		RSGTLTTRSGELTTRSGTLTT	0.666667	8.9413e-08
		RSGTLTTRSGALTTRSGTLTT	0.666667	9.78334e-08
		RSGTLTTRSGDLTTRSGTLTT	0.714286	1.00813e-07
		RSGTLTTRSGSLTTRSGTLTT	0.666667	1.04927e-07
		RSGTLTTRSGALTTRSGTLTT	0.666667	1.05982e-07
		RSGHLTTRSGALTTRSGTLTT	0.666667	1.21908e-07
		RSGELTTRSGALTTRSGTLTT	0.666667	1.40227e-07
		RSGDLTTRSGALTTRSGTLTT	0.666667	1.44498e-07
DNA Target	Prediction reported in Literature	ZifPredict 2.0 Prediction	Identity	Score
ACTACTGGA	TSGDLTRTSGDLTRQSGHLTR	RSGELTRRSGELTRRSGELTR	0.714286	1.29781e-08
		QSGELTRRSGELTRRSGELTR	0.714286	1.63343e-08
		HSGELTRRSGELTRRSGELTR	0.714286	1.97522e-08
		TSGELTRRSGELTRRSGELTR	0.761905	2.03538e-08
		NSGELTRRSGELTRRSGELTR	0.714286	2.07649e-08
		ASGELTRRSGELTRRSGELTR	0.714286	2.11844e-08
		ASGELTRRSGELTRRSGELTR	0.714286	2.16124e-08
		ASGELTRRSGTLTRRSGELTR	0.714286	2.80297e-08
		ASGELTRRSGHLTRRSGELTR	0.714286	3.19211e-08
		ASGELTRRSGSLTRRSGELTR	0.714286	3.38949e-08
DNA Target	Prediction reported in Literature	ZifPredict 2.0 Prediction	Identity	Score
GAGGAAGGT	RSGNLTRQSGNLTRTSGHLTR	TSGHLTRTSGHLTRTSGHLTR	0.809524	6.13044e-09
		TSGHLTRQSGHLTRTSGHLTR	0.857143	6.38062e-09
		TSGHLTRHSGHLTRTSGHLTR	0.809524	7.63899e-09
		TSGHLTRDSGHLTRTSGHLTR	0.809524	7.87164e-09
		TSGHLTRASGHLTRTSGHLTR	0.809524	8.78693e-09
		TSGHLTRRSGHLTRTSGHLTR	0.809524	8.78693e-09
		TSGHLTRFSGHLTRTSGHLTR	0.809524	8.78693e-09
		TSGHLTRASGHLTRTSGHLTR	0.809524	8.87524e-09
		TSGHLTRASGHLTRQSGHLTR	0.761905	1.08402e-08
		TSGHLTRASGHLTRHSGHLTR	0.761905	1.1396e-08
DNA Target	Prediction reported in Literature	ZifPredict 2.0 Prediction	Identity	Score
GCGGAAGCG	RSGELTRQSGNLTRRSGELTR	ASGHLTTASGHLTTASGHLTT	0.571429	2.72013e-08
		HSGHLTTASGHLTTASGHLTT	0.571429	3.19211e-08
		TSGHLTTASGHLTTASGHLTT	0.571429	3.25659e-08
		DSGHLTTASGHLTTASGHLTT	0.571429	3.59909e-08
		RSGHLTTASGHLTTASGHLTT	0.619048	3.86005e-08
		QSGHLTTASGHLTTASGHLTT	0.571429	3.93803e-08
		ASGHLTTASGHLTTASGHLTT	0.571429	4.01758e-08
		ASGHLTTTSGHLTTASGHLTT	0.571429	5.21053e-08
		ASGHLTTHSGHLTTASGHLTT	0.571429	5.26289e-08
		ASGHLTTDSGHLTTASGHLTT	0.571429	5.6445e-08
DNA Target	Prediction reported in Literature	ZifPredict 2.0 Prediction	Identity	Score
GCGTGGGCG	RSGELTRRSGHLTTRSGELTR	QSGTLTEQSGTLTEASGTLTT	0.571429	9.88166e-08
		QSGTLTEQSGTLTEQSGTLTT	0.571429	1.01826e-07
		QSGTLTEQSGTLTERSGTLTT	0.619048	1.11415e-07
		QSGTLTEQSGTLTETSGTLTT	0.571429	1.13666e-07
		QSGTLTEQSGTLTEDSGTLTT	0.571429	1.29446e-07
		QSGTLTEQSGTLTEHSGTLTT	0.571429	1.29446e-07
		QSGTLTEQSGTLTECSGTLTT	0.571429	1.32061e-07
		QSGTLTEQSGTLTELSGTLTT	0.571429	1.32061e-07
		QSGTLTEQSGTLTESSGTLTT	0.571429	1.32061e-07
		QSGTLTEQSGTLTEASGTLTT	0.571429	1.33388e-07
DNA Target	Prediction reported in Literature	ZifPredict 2.0 Prediction	Identity	Score
GCGGAGGCG	RSGELTRRSGNLTRRSGELTR	ASGHLTTASGHLTTASGHLTT	0.571429	8.67704e-08
		ASGHLTTHSGHLTTASGHLTT	0.571429	8.76425e-08
		ASGHLTTRSGHLTTASGHLTT	0.619048	8.85233e-08
		ASGHLTTDSGHLTTASGHLTT	0.571429	9.88166e-08
		ASGHLTTQSGHLTTASGHLTT	0.571429	9.98097e-08
		ASGHLTTTSGHLTTASGHLTT	0.571429	9.98097e-08
		ASGHLTTASGHLTTASGHLTT	0.571429	1.10307e-07
		RSGHLTTASGHLTTASGHLTT	0.619048	1.13666e-07
		HSGHLTTASGHLTTASGHLTT	0.571429	1.14809e-07
		TSGHLTTASGHLTTASGHLTT	0.571429	1.21908e-07
DNA Target	Prediction reported in Literature	ZifPredict 2.0 Prediction	Identity	Score
GCGGCAGCG	RSGELTRQSGDLTRRSGELTR	TSGTLTTTSGTLTTTSGTLTT	0.571429	6.62388e-08
		TSGTLTTASGTLTTTSGTLTT	0.571429	7.39409e-08
		TSGTLTTHSGTLTTTSGTLTT	0.571429	7.54346e-08
		TSGTLTTQSGTLTTTSGTLTT	0.619048	8.9413e-08
		TSGTLTTDSGTLTTTSGTLTT	0.571429	9.3062e-08
		TSGTLTTNSGTLTTTSGTLTT	0.571429	9.39973e-08
		TSGTLTTRSGTLTTTSGTLTT	0.571429	9.4942e-08
		TSGTLTTASGTLTTTSGTLTT	0.571429	9.58962e-08
		TSGTLTTASGTLTTASGTLTT	0.571429	1.13666e-07
		TSGTLTTASGTLTTHSGTLTT	0.571429	1.15962e-07
DNA Target	Prediction reported in Literature	ZifPredict 2.0 Prediction	Identity	Score
GCGGATGCG	RSGELTRTSGNLTRRSGELTR	ASGALTTASGALTTASGALTT	0.571429	1.55376e-08
		QSGALTTASGALTTASGALTT	0.571429	2.09736e-08
		TSGALTTASGALTTASGALTT	0.571429	2.22706e-08
		HSGALTTASGALTTASGALTT	0.571429	2.31794e-08
		DSGALTTASGALTTASGALTT	0.571429	2.41254e-08
		RSGALTTASGALTTASGALTT	0.619048	2.48601e-08
		ISGALTTASGALTTASGALTT	0.571429	2.511e-08
		LSGALTTASGALTTASGALTT	0.571429	2.511e-08
		YSGALTTASGALTTASGALTT	0.571429	2.511e-08
		ASGALTTASGALTTASGALTT	0.571429	2.53624e-08
DNA Target	Prediction reported in Literature	ZifPredict 2.0 Prediction	Identity	Score
GCGGACGCG	RSGELTRDSGNLTRRSGELTR	ASGHLTTASGHLTTASGHLTT	0.571429	1.78725e-08
		TSGHLTTASGHLTTASGHLTT	0.571429	1.80522e-08
		HSGHLTTASGHLTTASGHLTT	0.571429	1.93611e-08
		DSGHLTTASGHLTTASGHLTT	0.571429	2.13973e-08
		QSGHLTTASGHLTTASGHLTT	0.571429	2.31794e-08
		RSGHLTTASGHLTTASGHLTT	0.619048	2.36477e-08
		YSGHLTTASGHLTTASGHLTT	0.571429	2.38854e-08
		ASGHLTTASGHLTTASGHLTT	0.571429	2.41254e-08
		ASGHLTTTSGHLTTASGHLTT	0.571429	2.69307e-08
		ASGHLTTHSGHLTTASGHLTT	0.571429	2.88834e-08
DNA Target	Prediction reported in Literature	ZifPredict 2.0 Prediction	Identity	Score
GCGGGAGCG	RSGELTRQSGHLTRRSGELTR	ASGTLTTQSGTLTTTSGTLTT	0.619048	5.47768e-08
		ASGTLTTTSGTLTTTSGTLTT	0.571429	5.47768e-08
		ASGTLTTASGTLTTTSGTLTT	0.571429	5.58833e-08
		ASGTLTTHSGTLTTTSGTLTT	0.571429	6.49271e-08
		ASGTLTTDSGTLTTTSGTLTT	0.571429	6.8942e-08
		ASGTLTTRSGTLTTTSGTLTT	0.571429	6.96349e-08
		ASGTLTTYSGTLTTTSGTLTT	0.571429	7.03347e-08
		ASGTLTTNSGTLTTTSGTLTT	0.571429	7.10416e-08
		ASGTLTTESGTLTTTSGTLTT	0.571429	7.10416e-08
		ASGTLTTASGTLTTTSGTLTT	0.571429	7.17556e-08
DNA Target	Prediction reported in Literature	ZifPredict 2.0 Prediction	Identity	Score
GCGGTTGCG	RSGELTRTSGSLTRRSGELTR	ASGALTTASGALTTASGALTT	0.571429	2.511e-08
		ASGALTTASGALTTASGDLTT	0.571429	3.06694e-08
		ASGALTTASGALTTASGHLTT	0.571429	3.09776e-08
		ASGALTTASGALTTASGNLTT	0.571429	3.16034e-08
		ASGALTTASGALTTASGTLTT	0.571429	3.19211e-08
		ASGALTTASGALTTASGSLTT	0.571429	3.42356e-08
		ASGALTTASGALTTASGELTT	0.619048	3.56328e-08
		ASGALTTASGALTTASGZLTT	0.571429	3.56328e-08
		ASGALTTASGALTTASGILTT	0.571429	3.56328e-08
		ASGALTTASGALTTASGALTT	0.571429	3.59909e-08
DNA Target	Prediction reported in Literature	ZifPredict 2.0 Prediction	Identity	Score
GCGGGGGCG	RSGELTRRSGKLTRRSGELTR	QSGTLTEQSGTLTEQSGTLTE	0.571429	6.11461e-08
		QSGTLTEQSGTLTETSGTLTE	0.571429	6.75769e-08
		QSGTLTEQSGTLTERSGTLTE	0.619048	7.4684e-08
		QSGTLTEQSGTLTEASGTLTE	0.571429	7.93022e-08
		QSGTLTEQSGTLTEHSGTLTE	0.571429	8.17173e-08
		QSGTLTEQSGTLTEDSGTLTE	0.571429	8.5907e-08
		QSGTLTEQSGTLTECSGTLTE	0.571429	8.67704e-08
		QSGTLTEQSGTLTEZSGTLTE	0.571429	8.67704e-08
		QSGTLTEQSGTLTEFSGTLTE	0.571429	8.67704e-08
		QSGTLTEQSGTLTEASGTLTE	0.571429	8.76425e-08
DNA Target	Prediction reported in Literature	ZifPredict 2.0 Prediction	Identity	Score
GCGGCGGCG	RSGELTRRSGDLTRRSGELTR	TSGHLTETSGHLTETSGHLTE	0.571429	1.28158e-07
		QSGHLTETSGHLTETSGHLTE	0.571429	1.38832e-07
		RSGHLTETSGHLTETSGHLTE	0.619048	1.51907e-07
		HSGHLTETSGHLTETSGHLTE	0.571429	1.51907e-07
		ASGHLTETSGHLTETSGHLTE	0.571429	1.56533e-07
		NSGHLTETSGHLTETSGHLTE	0.571429	1.74734e-07
		DSGHLTETSGHLTETSGHLTE	0.571429	1.74734e-07
		ASGHLTETSGHLTETSGHLTE	0.571429	1.7649e-07
		ASGHLTEQSGHLTETSGHLTE	0.571429	1.98992e-07
		ASGHLTERSGHLTETSGHLTE	0.619048	2.1992e-07
DNA Target	Prediction reported in Literature	ZifPredict 2.0 Prediction	Identity	Score
GCGGGTGCG	RSGELTRTSGHLTRRSGELTR	QSGALTTQSGALTEQSGTLTT	0.571429	6.75769e-08
		QSGALTTQSGALTEQSGALTT	0.571429	6.8942e-08
		QSGALTTQSGALTEQSGSLTT	0.571429	9.78334e-08
		QSGALTTQSGALTEQSGHLTT	0.571429	9.88166e-08
		QSGALTTQSGALTEQSGELTT	0.619048	1.00813e-07
		QSGALTTQSGALTEQSGNLTT	0.571429	1.02849e-07
		QSGALTTQSGALTEQSGLLTT	0.571429	1.02849e-07
		QSGALTTQSGALTEQSGALTT	0.571429	1.03883e-07
		QSGTLTTQSGALTEQSGALTT	0.571429	1.08123e-07
		QSGSLTTQSGALTEQSGALTT	0.571429	1.54975e-07
DNA Target	Prediction reported in Literature	ZifPredict 2.0 Prediction	Identity	Score
GCGGTGGCG	RSGELTRRSGELTRRSGELTR	ASGHLTEASGHLTEASGHLTE	0.571429	5.21053e-08
		ASGDLTEASGHLTEASGHLTE	0.571429	5.47768e-08
		ASGALTEASGHLTEASGHLTE	0.571429	5.93389e-08
		ASGTLTEASGHLTEASGHLTE	0.571429	5.99353e-08
		ASGNLTEASGHLTEASGHLTE	0.571429	6.05377e-08
		ASGELTEASGHLTEASGHLTE	0.619048	6.75769e-08
		ASGSLTEASGHLTEASGHLTE	0.571429	6.75769e-08
		ASGRLTEASGHLTEASGHLTE	0.571429	6.8256e-08
		ASGYLTEASGHLTEASGHLTE	0.571429	6.8256e-08
		ASGVLTEASGHLTEASGHLTE	0.571429	6.8256e-08
DNA Target	Prediction reported in Literature	ZifPredict 2.0 Prediction	Identity	Score
GCGGTAGCG	RSGELTRQSGSLTRRSGELTR	ASGHLTTASGHLTTASGHLTT	0.571429	2.2049e-08
		ASGTLTTASGHLTTASGHLTT	0.571429	2.38854e-08
		ASGDLTTASGHLTTASGHLTT	0.571429	2.56172e-08
		ASGALTTASGHLTTASGHLTT	0.571429	2.63974e-08
		ASGNLTTASGHLTTASGHLTT	0.571429	2.63974e-08
		ASGELTTASGHLTTASGHLTT	0.619048	2.83114e-08
		ASGSLTTASGHLTTASGHLTT	0.571429	2.88834e-08
		ASGYLTTASGHLTTASGHLTT	0.571429	2.94668e-08
		ASGALTTASGHLTTASGHLTT	0.571429	2.9763e-08
		ASGALTTASGTLTTASGHLTT	0.571429	3.09776e-08
DNA Target	Prediction reported in Literature	ZifPredict 2.0 Prediction	Identity	Score
GCGGGCGCG	RSGELTRDSGHLTRRSGELTR	TSGHLTTQSGHLTTTSGHLTT	0.619048	1.00813e-07
		TSGHLTTTSGHLTTTSGHLTT	0.619048	1.01826e-07
		TSGHLTTASGHLTTTSGHLTT	0.619048	1.08123e-07
		TSGHLTTHSGHLTTTSGHLTT	0.619048	1.25621e-07
		TSGHLTTDSGHLTTTSGHLTT	0.666667	1.30747e-07
		TSGHLTTRSGHLTTTSGHLTT	0.619048	1.33388e-07
		TSGHLTTCSGHLTTTSGHLTT	0.619048	1.34729e-07
		TSGHLTTGSGHLTTTSGHLTT	0.619048	1.34729e-07
		TSGHLTTSSGHLTTTSGHLTT	0.619048	1.34729e-07
		TSGHLTTYSGHLTTTSGHLTT	0.619048	1.34729e-07
DNA Target	Prediction reported in Literature	ZifPredict 2.0 Prediction	Identity	Score
GCGGTCGCG	RSGELTRDSGALTRRSGELTR	ASGHLTTASGHLTTASGHLTT	0.571429	1.0209e-08
		ASGALTTASGHLTTASGHLTT	0.571429	1.5383e-08
		ASGDLTTASGHLTTASGHLTT	0.571429	1.58515e-08
		ASGNLTTASGHLTTASGHLTT	0.571429	1.71718e-08
		ASGTLTTASGHLTTASGHLTT	0.571429	1.75186e-08
		ASGSLTTASGHLTTASGHLTT	0.571429	1.76947e-08
		ASGRLTTASGHLTTASGHLTT	0.571429	1.78725e-08
		ASGELTTASGHLTTASGHLTT	0.619048	1.78725e-08
		ASGFLTTASGHLTTASGHLTT	0.571429	1.78725e-08
		ASGYLTTASGHLTTASGHLTT	0.571429	1.78725e-08
DNA Target	Prediction reported in Literature	ZifPredict 2.0 Prediction	Identity	Score
GCGGCTGCG	RSGELTRTSGELTRRSGELTR	QSGALTTQSGALTTQSGTLTT	0.571429	1.10307e-07
		QSGTLTTQSGALTTQSGTLTT	0.571429	1.11415e-07
		QSGHLTTQSGALTTQSGTLTT	0.571429	1.20695e-07
		QSGSLTTQSGALTTQSGTLTT	0.571429	1.4595e-07
		QSGNLTTQSGALTTQSGTLTT	0.571429	1.47417e-07
		QSGELTTQSGALTTQSGTLTT	0.619048	1.47417e-07
		QSGDLTTQSGALTTQSGTLTT	0.571429	1.50395e-07
		QSGBLTTQSGALTTQSGTLTT	0.571429	1.50395e-07
		QSGCLTTQSGALTTQSGTLTT	0.571429	1.50395e-07
		QSGYLTTQSGALTTQSGTLTT	0.571429	1.50395e-07
DNA Target	Prediction reported in Literature	ZifPredict 2.0 Prediction	Identity	Score
GCGGCCGCG	RSGELTRDSGDLTRRSGELTR	TSGHLTTTSGHLTTTSGHLTT	0.571429	2.46128e-08
		TSGHLTTASGHLTTTSGHLTT	0.571429	3.1289e-08
		TSGHLTTQSGHLTTTSGHLTT	0.571429	3.32238e-08
		TSGHLTTHSGHLTTTSGHLTT	0.571429	3.38949e-08
		TSGHLTTDSGHLTTTSGHLTT	0.619048	3.74597e-08
		TSGHLTTRSGHLTTTSGHLTT	0.571429	3.82164e-08
		TSGHLTTLSGHLTTTSGHLTT	0.571429	3.82164e-08
		TSGHLTTSSGHLTTTSGHLTT	0.571429	3.82164e-08
		TSGHLTTASGHLTTTSGHLTT	0.571429	3.86005e-08
		HSGHLTTASGHLTTTSGHLTT	0.571429	4.85826e-08
DNA Target	Prediction reported in Literature	ZifPredict 2.0 Prediction	Identity	Score
GAGGAGGAG	RSGNLTRRSGNLTRRSGNLTR	HSGHLTRDSGHLTRDSGHLTR	0.714286	5.58833e-08
		HSGHLTRDSGHLTRHSGHLTR	0.714286	5.6445e-08
		HSGHLTRDSGHLTRQSGHLTR	0.714286	6.05377e-08
		HSGHLTRDSGHLTRNSGHLTR	0.714286	7.32052e-08
		HSGHLTRDSGHLTRRSGHLTR	0.761905	7.4684e-08
		HSGHLTRDSGHLTRTSGHLTR	0.714286	7.4684e-08
		HSGHLTRDSGHLTRASGHLTR	0.714286	7.54346e-08
		HSGHLTRDSGHLTRASGHLTR	0.714286	7.69585e-08
		HSGHLTRHSGHLTRASGHLTR	0.714286	7.93022e-08
		HSGHLTRQSGHLTRASGHLTR	0.714286	8.67704e-08
DNA Target	Prediction reported in Literature	ZifPredict 2.0 Prediction	Identity	Score
GCAGCGGAG	RSGNLTRRSGELTRQSGSLTR	QSGTLTEQSGTLTEQSGTLTE	0.619048	6.62388e-08
		QSGTLTEQSGTLTETSGTLTE	0.571429	7.61927e-08
		QSGTLTEQSGTLTENSGTLTE	0.571429	8.00992e-08
		QSGTLTEQSGTLTEASGTLTE	0.571429	8.25386e-08
		QSGTLTEQSGTLTEHSGTLTE	0.571429	8.25386e-08
		QSGTLTEQSGTLTERSGTLTE	0.571429	8.9413e-08
		QSGTLTEQSGTLTEDSGTLTE	0.571429	9.12192e-08
		QSGTLTEQSGTLTEMSGTLTE	0.571429	9.2136e-08
		QSGTLTEQSGTLTEASGTLTE	0.571429	9.3062e-08
		QSGTLTEHSGTLTEASGTLTE	0.571429	1.18305e-07
DNA Target	Prediction reported in Literature	ZifPredict 2.0 Prediction	Identity	Score
GGGGGTGAC	RSGHLTRTSGHLTRDSGNLTR	QSGTLTTQSGALTTQSGSLTT	0.571429	3.63526e-08
		QSGALTTQSGALTTQSGSLTT	0.571429	3.74597e-08
		QSGSLTTQSGALTTQSGSLTT	0.571429	4.30889e-08
		QSGHLTTQSGALTTQSGSLTT	0.619048	4.71468e-08
		QSGELTTQSGALTTQSGSLTT	0.571429	5.00622e-08
		QSGDLTTQSGALTTQSGSLTT	0.571429	5.10735e-08
		QSGQLTTQSGALTTQSGSLTT	0.571429	5.10735e-08
		QSGYLTTQSGALTTQSGSLTT	0.571429	5.10735e-08
		QSGALTTQSGALTTQSGSLTT	0.571429	5.15868e-08
		QSGALTTQSGTLTTQSGSLTT	0.571429	5.36921e-08
DNA Target	Prediction reported in Literature	ZifPredict 2.0 Prediction	Identity	Score
GCTGGGGGC	QSGDLTRRSGHLTRDSGHLTR	QSGHLTRQSGHLTRQSGHLTR	0.857143	5.77343e-09
		QSGTLTRQSGHLTRQSGHLTR	0.857143	9.23745e-09
		QSGSLTRQSGHLTRQSGHLTR	0.857143	1.01074e-08
		QSGNLTRQSGHLTRQSGHLTR	0.857143	1.04152e-08
		QSGFLTRQSGHLTRQSGHLTR	0.857143	1.09492e-08
		QSGYLTRQSGHLTRQSGHLTR	0.857143	1.09492e-08
		QSGALTRQSGHLTRQSGHLTR	0.857143	1.10592e-08
		QSGALTRQSGHLTRQSGTLTR	0.809524	2.05583e-08
		QSGALTRQSGHLTRQSGSLTR	0.809524	2.13973e-08
		QSGALTRQSGHLTRQSGNLTR	0.809524	2.18296e-08
DNA Target	Prediction reported in Literature	ZifPredict 2.0 Prediction	Identity	Score
GCGTGGGTT	RSGELTRRSGHLTRHSGSLTR	QSGTLTEQSGSLTEQSGTLTE	0.571429	1.02849e-07
		QSGTLTRQSGSLTEQSGTLTE	0.619048	1.03883e-07
		QSGTLTKQSGSLTEQSGTLTE	0.571429	1.26883e-07
		QSGTLTAQSGSLTEQSGTLTE	0.571429	1.32061e-07
		QSGTLTTQSGSLTEQSGTLTE	0.571429	1.38832e-07
		QSGTLTNQSGSLTEQSGTLTE	0.571429	1.40227e-07
		QSGTLTQQSGSLTEQSGTLTE	0.571429	1.40227e-07
		QSGTLTWQSGSLTEQSGTLTE	0.571429	1.4306e-07
		QSGTLTAQSGSLTEQSGTLTE	0.571429	1.44498e-07
		QSGTLTAQSGSLTEQSGTLTR	0.619048	1.613e-07
DNA Target	Prediction reported in Literature	ZifPredict 2.0 Prediction	Identity	Score
GCGTGGAAT	RSGELTRRSGHLTRISGNLTR	TSGALTETSGALTETSGALTE	0.571429	1.22223e-08
		TSGTLTETSGALTETSGALTE	0.571429	1.60108e-08
		TSGSLTETSGALTETSGALTE	0.571429	1.93611e-08
		TSGNLTETSGALTETSGALTE	0.571429	2.05583e-08
		TSGDLTETSGALTETSGALTE	0.571429	2.09736e-08
		TSGELTETSGALTETSGALTE	0.619048	2.09736e-08
		TSGHLTETSGALTETSGALTE	0.571429	2.09736e-08
		TSGLLTETSGALTETSGALTE	0.571429	2.09736e-08
		TSGYLTETSGALTETSGALTE	0.571429	2.09736e-08
		TSGALTETSGALTETSGALTE	0.571429	2.11844e-08
DNA Target	Prediction reported in Literature	ZifPredict 2.0 Prediction	Identity	Score
GCGTGGGGA	RSGELTRRSGHLTRQSGHLTR	QSGTLTRRSGTLTRQSGTLTR	0.809524	1.21007e-08
		RSGTLTRRSGTLTRQSGTLTR	0.857143	1.32403e-08
		TSGTLTRRSGTLTRQSGTLTR	0.809524	1.68317e-08
		DSGTLTRRSGTLTRQSGTLTR	0.809524	1.80522e-08
		ASGTLTRRSGTLTRQSGTLTR	0.809524	1.86019e-08
		ASGTLTRRSGTLTRQSGTLTR	0.809524	1.89777e-08
		ASGTLTRQSGTLTRQSGTLTR	0.761905	1.99507e-08
		ASGTLTRTSGTLTRQSGTLTR	0.761905	2.74747e-08
		ASGTLTRASGTLTRQSGTLTR	0.761905	2.83114e-08
		ASGTLTRDSGTLTRQSGTLTR	0.761905	2.94668e-08
DNA Target	Prediction reported in Literature	ZifPredict 2.0 Prediction	Identity	Score
GCGTGGGAG	RSGELTRRSGHLTRKSGNLTR	QSGTLTEQSGTLTEQSGTLTE	0.571429	3.03642e-08
		QSGTLTEQSGTLTTQSGTLTE	0.571429	3.82164e-08
		QSGTLTEQSGTLTKQSGTLTE	0.571429	4.01758e-08
		QSGTLTEQSGTLTNQSGTLTE	0.571429	4.05796e-08
		QSGTLTEQSGTLTRQSGTLTE	0.619048	4.30889e-08
		QSGTLTEQSGTLTAQSGTLTE	0.571429	4.39594e-08
		QSGTLTEQSGTLTQQSGTLTE	0.571429	4.44012e-08
		QSGTLTEQSGTLTZQSGTLTE	0.571429	4.52981e-08
		QSGTLTEQSGTLTIQSGTLTE	0.571429	4.52981e-08
		QSGTLTEQSGTLTVQSGTLTE	0.571429	4.52981e-08
DNA Target	Prediction reported in Literature	ZifPredict 2.0 Prediction	Identity	Score
GCGTGGGAA	RSGELTRRSGHLTRQSGNLTR	DSGTLTRDSGTLTRDSGTLTR	0.714286	6.69045e-08
		DSGTLTRDSGTLTRQSGTLTR	0.761905	6.8256e-08
		DSGTLTRDSGTLTRRSGTLTR	0.714286	7.54346e-08
		DSGTLTRDSGTLTRTSGTLTR	0.714286	8.76425e-08
		DSGTLTRDSGTLTRASGTLTR	0.714286	8.9413e-08
		DSGTLTRDSGTLTRHSGTLTR	0.714286	8.9413e-08
		DSGTLTRDSGTLTRFSGTLTR	0.714286	9.2136e-08
		DSGTLTRDSGTLTRASGTLTR	0.714286	9.3062e-08
		QSGTLTRDSGTLTRASGTLTR	0.714286	9.88166e-08
		RSGTLTRDSGTLTRASGTLTR	0.761905	1.12535e-07
DNA Target	Prediction reported in Literature	ZifPredict 2.0 Prediction	Identity	Score
GCGTGGGCG	RSGELTRRSGHLTRRSGELTR	QSGTLTEQSGTLTEASGTLTT	0.571429	9.88166e-08
		QSGTLTEQSGTLTEQSGTLTT	0.571429	1.01826e-07
		QSGTLTEQSGTLTERSGTLTT	0.619048	1.11415e-07
		QSGTLTEQSGTLTETSGTLTT	0.571429	1.13666e-07
		QSGTLTEQSGTLTEDSGTLTT	0.571429	1.29446e-07
		QSGTLTEQSGTLTEHSGTLTT	0.571429	1.29446e-07
		QSGTLTEQSGTLTECSGTLTT	0.571429	1.32061e-07
		QSGTLTEQSGTLTELSGTLTT	0.571429	1.32061e-07
		QSGTLTEQSGTLTESSGTLTT	0.571429	1.32061e-07
		QSGTLTEQSGTLTEASGTLTT	0.571429	1.33388e-07
DNA Target	Prediction reported in Literature	ZifPredict 2.0 Prediction	Identity	Score
GCGTGGGGG	RSGELTRRSGHLTRRSGHLTR	QSGTLTEQSGTLTRQSGTLTR	0.666667	6.49271e-08
		QSGTLTEQSGSLTRQSGTLTR	0.666667	6.62388e-08
		QSGTLTEQSGNLTRQSGTLTR	0.666667	8.5907e-08
		QSGTLTEQSGHLTRQSGTLTR	0.714286	8.85233e-08
		QSGTLTEQSGELTRQSGTLTR	0.666667	8.9413e-08
		QSGTLTEQSGALTRQSGTLTR	0.666667	9.03116e-08
		QSGTLTEQSGDLTRQSGTLTR	0.666667	9.12192e-08
		QSGTLTEQSGLLTRQSGTLTR	0.666667	9.3062e-08
		QSGTLTEQSGALTRQSGTLTR	0.666667	9.39973e-08
		QSGTLTEQSGALTEQSGTLTR	0.619048	9.68599e-08
DNA Target	Prediction reported in Literature	ZifPredict 2.0 Prediction	Identity	Score
GCGTGGGAG	RSGELTRRSGHLTRSSGNLTR	QSGTLTEQSGTLTEQSGTLTE	0.571429	3.03642e-08
		QSGTLTEQSGTLTTQSGTLTE	0.571429	3.82164e-08
		QSGTLTEQSGTLTKQSGTLTE	0.571429	4.01758e-08
		QSGTLTEQSGTLTNQSGTLTE	0.571429	4.05796e-08
		QSGTLTEQSGTLTRQSGTLTE	0.619048	4.30889e-08
		QSGTLTEQSGTLTAQSGTLTE	0.571429	4.39594e-08
		QSGTLTEQSGTLTQQSGTLTE	0.571429	4.44012e-08
		QSGTLTEQSGTLTZQSGTLTE	0.571429	4.52981e-08
		QSGTLTEQSGTLTIQSGTLTE	0.571429	4.52981e-08
		QSGTLTEQSGTLTVQSGTLTE	0.571429	4.52981e-08
DNA Target	Prediction reported in Literature	ZifPredict 2.0 Prediction	Identity	Score
GCGTGGAAT	RSGELTRRSGHLTRVSGNLTV	TSGALTETSGALTETSGALTE	0.571429	1.22223e-08
		TSGTLTETSGALTETSGALTE	0.571429	1.60108e-08
		TSGSLTETSGALTETSGALTE	0.571429	1.93611e-08
		TSGNLTETSGALTETSGALTE	0.571429	2.05583e-08
		TSGDLTETSGALTETSGALTE	0.571429	2.09736e-08
		TSGELTETSGALTETSGALTE	0.619048	2.09736e-08
		TSGHLTETSGALTETSGALTE	0.571429	2.09736e-08
		TSGLLTETSGALTETSGALTE	0.571429	2.09736e-08
		TSGYLTETSGALTETSGALTE	0.571429	2.09736e-08
		TSGALTETSGALTETSGALTE	0.571429	2.11844e-08
DNA Target	Prediction reported in Literature	ZifPredict 2.0 Prediction	Identity	Score
GCGGGAGCG	RSGELTRQSGHLTRRSGELTR	ASGTLTTQSGTLTTTSGTLTT	0.619048	5.47768e-08
		ASGTLTTTSGTLTTTSGTLTT	0.571429	5.47768e-08
		ASGTLTTASGTLTTTSGTLTT	0.571429	5.58833e-08
		ASGTLTTHSGTLTTTSGTLTT	0.571429	6.49271e-08
		ASGTLTTDSGTLTTTSGTLTT	0.571429	6.8942e-08
		ASGTLTTRSGTLTTTSGTLTT	0.571429	6.96349e-08
		ASGTLTTYSGTLTTTSGTLTT	0.571429	7.03347e-08
		ASGTLTTNSGTLTTTSGTLTT	0.571429	7.10416e-08
		ASGTLTTESGTLTTTSGTLTT	0.571429	7.10416e-08
		ASGTLTTASGTLTTTSGTLTT	0.571429	7.17556e-08
DNA Target	Prediction reported in Literature	ZifPredict 2.0 Prediction	Identity	Score
GCGGAAGCG	RSGELTRQSGNLTRRSGELTR	ASGHLTTASGHLTTASGHLTT	0.571429	2.72013e-08
		HSGHLTTASGHLTTASGHLTT	0.571429	3.19211e-08
		TSGHLTTASGHLTTASGHLTT	0.571429	3.25659e-08
		DSGHLTTASGHLTTASGHLTT	0.571429	3.59909e-08
		RSGHLTTASGHLTTASGHLTT	0.619048	3.86005e-08
		QSGHLTTASGHLTTASGHLTT	0.571429	3.93803e-08
		ASGHLTTASGHLTTASGHLTT	0.571429	4.01758e-08
		ASGHLTTTSGHLTTASGHLTT	0.571429	5.21053e-08
		ASGHLTTHSGHLTTASGHLTT	0.571429	5.26289e-08
		ASGHLTTDSGHLTTASGHLTT	0.571429	5.6445e-08
DNA Target	Prediction reported in Literature	ZifPredict 2.0 Prediction	Identity	Score
GCGGTTGCG	RSGELTRTSGSLTRRSGELTR	ASGALTTASGALTTASGALTT	0.571429	2.511e-08
		ASGALTTASGALTTASGDLTT	0.571429	3.06694e-08
		ASGALTTASGALTTASGHLTT	0.571429	3.09776e-08
		ASGALTTASGALTTASGNLTT	0.571429	3.16034e-08
		ASGALTTASGALTTASGTLTT	0.571429	3.19211e-08
		ASGALTTASGALTTASGSLTT	0.571429	3.42356e-08
		ASGALTTASGALTTASGELTT	0.619048	3.56328e-08
		ASGALTTASGALTTASGZLTT	0.571429	3.56328e-08
		ASGALTTASGALTTASGILTT	0.571429	3.56328e-08
		ASGALTTASGALTTASGALTT	0.571429	3.59909e-08
DNA Target	Prediction reported in Literature	ZifPredict 2.0 Prediction	Identity	Score
GCGGTCGCG	RSGELTRDSGALTRRSGELTR	ASGHLTTASGHLTTASGHLTT	0.571429	1.0209e-08
		ASGALTTASGHLTTASGHLTT	0.571429	1.5383e-08
		ASGDLTTASGHLTTASGHLTT	0.571429	1.58515e-08
		ASGNLTTASGHLTTASGHLTT	0.571429	1.71718e-08
		ASGTLTTASGHLTTASGHLTT	0.571429	1.75186e-08
		ASGSLTTASGHLTTASGHLTT	0.571429	1.76947e-08
		ASGRLTTASGHLTTASGHLTT	0.571429	1.78725e-08
		ASGELTTASGHLTTASGHLTT	0.619048	1.78725e-08
		ASGFLTTASGHLTTASGHLTT	0.571429	1.78725e-08
		ASGYLTTASGHLTTASGHLTT	0.571429	1.78725e-08
DNA Target	Prediction reported in Literature	ZifPredict 2.0 Prediction	Identity	Score
GCGGCAGCG	RSGELTRQSGDLTRRSGELTR	TSGTLTTTSGTLTTTSGTLTT	0.571429	6.62388e-08
		TSGTLTTASGTLTTTSGTLTT	0.571429	7.39409e-08
		TSGTLTTHSGTLTTTSGTLTT	0.571429	7.54346e-08
		TSGTLTTQSGTLTTTSGTLTT	0.619048	8.9413e-08
		TSGTLTTDSGTLTTTSGTLTT	0.571429	9.3062e-08
		TSGTLTTNSGTLTTTSGTLTT	0.571429	9.39973e-08
		TSGTLTTRSGTLTTTSGTLTT	0.571429	9.4942e-08
		TSGTLTTASGTLTTTSGTLTT	0.571429	9.58962e-08
		TSGTLTTASGTLTTASGTLTT	0.571429	1.13666e-07
		TSGTLTTASGTLTTHSGTLTT	0.571429	1.15962e-07
DNA Target	Prediction reported in Literature	ZifPredict 2.0 Prediction	Identity	Score
GCGGCTGCG	RSGELTRQSGDLTRRSGELTR	QSGALTTQSGALTTQSGTLTT	0.619048	1.10307e-07
		QSGTLTTQSGALTTQSGTLTT	0.619048	1.11415e-07
		QSGHLTTQSGALTTQSGTLTT	0.619048	1.20695e-07
		QSGSLTTQSGALTTQSGTLTT	0.619048	1.4595e-07
		QSGNLTTQSGALTTQSGTLTT	0.619048	1.47417e-07
		QSGELTTQSGALTTQSGTLTT	0.666667	1.47417e-07
		QSGDLTTQSGALTTQSGTLTT	0.619048	1.50395e-07
		QSGBLTTQSGALTTQSGTLTT	0.619048	1.50395e-07
		QSGCLTTQSGALTTQSGTLTT	0.619048	1.50395e-07
		QSGYLTTQSGALTTQSGTLTT	0.619048	1.50395e-07
DNA Target	Prediction reported in Literature	ZifPredict 2.0 Prediction	Identity	Score
GCGGCTGCG	RSGELTRTSGELTRRSGELTR	QSGALTTQSGALTTQSGTLTT	0.571429	1.10307e-07
		QSGTLTTQSGALTTQSGTLTT	0.571429	1.11415e-07
		QSGHLTTQSGALTTQSGTLTT	0.571429	1.20695e-07
		QSGSLTTQSGALTTQSGTLTT	0.571429	1.4595e-07
		QSGNLTTQSGALTTQSGTLTT	0.571429	1.47417e-07
		QSGELTTQSGALTTQSGTLTT	0.619048	1.47417e-07
		QSGDLTTQSGALTTQSGTLTT	0.571429	1.50395e-07
		QSGBLTTQSGALTTQSGTLTT	0.571429	1.50395e-07
		QSGCLTTQSGALTTQSGTLTT	0.571429	1.50395e-07
		QSGYLTTQSGALTTQSGTLTT	0.571429	1.50395e-07
DNA Target	Prediction reported in Literature	ZifPredict 2.0 Prediction	Identity	Score
GCGGCCGCG	RSGELTRDSGDLTRRSGELTR	TSGHLTTTSGHLTTTSGHLTT	0.571429	2.46128e-08
		TSGHLTTASGHLTTTSGHLTT	0.571429	3.1289e-08
		TSGHLTTQSGHLTTTSGHLTT	0.571429	3.32238e-08
		TSGHLTTHSGHLTTTSGHLTT	0.571429	3.38949e-08
		TSGHLTTDSGHLTTTSGHLTT	0.619048	3.74597e-08
		TSGHLTTRSGHLTTTSGHLTT	0.571429	3.82164e-08
		TSGHLTTLSGHLTTTSGHLTT	0.571429	3.82164e-08
		TSGHLTTSSGHLTTTSGHLTT	0.571429	3.82164e-08
		TSGHLTTASGHLTTTSGHLTT	0.571429	3.86005e-08
		HSGHLTTASGHLTTTSGHLTT	0.571429	4.85826e-08
DNA Target	Prediction reported in Literature	ZifPredict 2.0 Prediction	Identity	Score
GCGTGGGCG	RSGELTRRSGHLTTRSGELTR	QSGTLTEQSGTLTEASGTLTT	0.571429	9.88166e-08
		QSGTLTEQSGTLTEQSGTLTT	0.571429	1.01826e-07
		QSGTLTEQSGTLTERSGTLTT	0.619048	1.11415e-07
		QSGTLTEQSGTLTETSGTLTT	0.571429	1.13666e-07
		QSGTLTEQSGTLTEDSGTLTT	0.571429	1.29446e-07
		QSGTLTEQSGTLTEHSGTLTT	0.571429	1.29446e-07
		QSGTLTEQSGTLTECSGTLTT	0.571429	1.32061e-07
		QSGTLTEQSGTLTELSGTLTT	0.571429	1.32061e-07
		QSGTLTEQSGTLTESSGTLTT	0.571429	1.32061e-07
		QSGTLTEQSGTLTEASGTLTT	0.571429	1.33388e-07
DNA Target	Prediction reported in Literature	ZifPredict 2.0 Prediction	Identity	Score
GCGGAGGCG	RSGELTRRSGDLTRRSGELTR	ASGHLTTASGHLTTASGHLTT	0.571429	8.67704e-08
		ASGHLTTHSGHLTTASGHLTT	0.571429	8.76425e-08
		ASGHLTTRSGHLTTASGHLTT	0.619048	8.85233e-08
		ASGHLTTDSGHLTTASGHLTT	0.571429	9.88166e-08
		ASGHLTTQSGHLTTASGHLTT	0.571429	9.98097e-08
		ASGHLTTTSGHLTTASGHLTT	0.571429	9.98097e-08
		ASGHLTTASGHLTTASGHLTT	0.571429	1.10307e-07
		RSGHLTTASGHLTTASGHLTT	0.619048	1.13666e-07
		HSGHLTTASGHLTTASGHLTT	0.571429	1.14809e-07
		TSGHLTTASGHLTTASGHLTT	0.571429	1.21908e-07
DNA Target	Prediction reported in Literature	ZifPredict 2.0 Prediction	Identity	Score
GCGGCGGCG	RSGELTRRSGDLTRRSGELTR	TSGHLTETSGHLTETSGHLTE	0.571429	1.28158e-07
		QSGHLTETSGHLTETSGHLTE	0.571429	1.38832e-07
		RSGHLTETSGHLTETSGHLTE	0.619048	1.51907e-07
		HSGHLTETSGHLTETSGHLTE	0.571429	1.51907e-07
		ASGHLTETSGHLTETSGHLTE	0.571429	1.56533e-07
		NSGHLTETSGHLTETSGHLTE	0.571429	1.74734e-07
		DSGHLTETSGHLTETSGHLTE	0.571429	1.74734e-07
		ASGHLTETSGHLTETSGHLTE	0.571429	1.7649e-07
		ASGHLTEQSGHLTETSGHLTE	0.571429	1.98992e-07
		ASGHLTERSGHLTETSGHLTE	0.619048	2.1992e-07
DNA Target	Prediction reported in Literature	ZifPredict 2.0 Prediction	Identity	Score
GCGGTAGCG	RSGELTRQSGSLTRRSGELTR	ASGHLTTASGHLTTASGHLTT	0.571429	2.2049e-08
		ASGTLTTASGHLTTASGHLTT	0.571429	2.38854e-08
		ASGDLTTASGHLTTASGHLTT	0.571429	2.56172e-08
		ASGALTTASGHLTTASGHLTT	0.571429	2.63974e-08
		ASGNLTTASGHLTTASGHLTT	0.571429	2.63974e-08
		ASGELTTASGHLTTASGHLTT	0.619048	2.83114e-08
		ASGSLTTASGHLTTASGHLTT	0.571429	2.88834e-08
		ASGYLTTASGHLTTASGHLTT	0.571429	2.94668e-08
		ASGALTTASGHLTTASGHLTT	0.571429	2.9763e-08
		ASGALTTASGTLTTASGHLTT	0.571429	3.09776e-08
DNA Target	Prediction reported in Literature	ZifPredict 2.0 Prediction	Identity	Score
GCGGTGGCG	RSGELTRRSGELTRRSGELTR	ASGHLTEASGHLTEASGHLTE	0.571429	5.21053e-08
		ASGDLTEASGHLTEASGHLTE	0.571429	5.47768e-08
		ASGALTEASGHLTEASGHLTE	0.571429	5.93389e-08
		ASGTLTEASGHLTEASGHLTE	0.571429	5.99353e-08
		ASGNLTEASGHLTEASGHLTE	0.571429	6.05377e-08
		ASGELTEASGHLTEASGHLTE	0.619048	6.75769e-08
		ASGSLTEASGHLTEASGHLTE	0.571429	6.75769e-08
		ASGRLTEASGHLTEASGHLTE	0.571429	6.8256e-08
		ASGYLTEASGHLTEASGHLTE	0.571429	6.8256e-08
		ASGVLTEASGHLTEASGHLTE	0.571429	6.8256e-08
DNA Target	Prediction reported in Literature	ZifPredict 2.0 Prediction	Identity	Score
GCGGAGGCG	RSGELTRRSGELTRRSGELTR	ASGHLTTASGHLTTASGHLTT	0.571429	8.67704e-08
		ASGHLTTHSGHLTTASGHLTT	0.571429	8.76425e-08
		ASGHLTTRSGHLTTASGHLTT	0.619048	8.85233e-08
		ASGHLTTDSGHLTTASGHLTT	0.571429	9.88166e-08
		ASGHLTTQSGHLTTASGHLTT	0.571429	9.98097e-08
		ASGHLTTTSGHLTTASGHLTT	0.571429	9.98097e-08
		ASGHLTTASGHLTTASGHLTT	0.571429	1.10307e-07
		RSGHLTTASGHLTTASGHLTT	0.619048	1.13666e-07
		HSGHLTTASGHLTTASGHLTT	0.571429	1.14809e-07
		TSGHLTTASGHLTTASGHLTT	0.571429	1.21908e-07
DNA Target	Prediction reported in Literature	ZifPredict 2.0 Prediction	Identity	Score
GCGGTGGCG	RSGELTRRSGSLTRRSGELTR	ASGHLTEASGHLTEASGHLTE	0.571429	5.21053e-08
		ASGDLTEASGHLTEASGHLTE	0.571429	5.47768e-08
		ASGALTEASGHLTEASGHLTE	0.571429	5.93389e-08
		ASGTLTEASGHLTEASGHLTE	0.571429	5.99353e-08
		ASGNLTEASGHLTEASGHLTE	0.571429	6.05377e-08
		ASGELTEASGHLTEASGHLTE	0.619048	6.75769e-08
		ASGSLTEASGHLTEASGHLTE	0.571429	6.75769e-08
		ASGRLTEASGHLTEASGHLTE	0.571429	6.8256e-08
		ASGYLTEASGHLTEASGHLTE	0.571429	6.8256e-08
		ASGVLTEASGHLTEASGHLTE	0.571429	6.8256e-08
DNA Target	Prediction reported in Literature	ZifPredict 2.0 Prediction	Identity	Score
GCGGCCGCG	RSGELTRDSGNLTRRSGELTR	TSGHLTTTSGHLTTTSGHLTT	0.571429	2.46128e-08
		TSGHLTTASGHLTTTSGHLTT	0.571429	3.1289e-08
		TSGHLTTQSGHLTTTSGHLTT	0.571429	3.32238e-08
		TSGHLTTHSGHLTTTSGHLTT	0.571429	3.38949e-08
		TSGHLTTDSGHLTTTSGHLTT	0.619048	3.74597e-08
		TSGHLTTRSGHLTTTSGHLTT	0.571429	3.82164e-08
		TSGHLTTLSGHLTTTSGHLTT	0.571429	3.82164e-08
		TSGHLTTSSGHLTTTSGHLTT	0.571429	3.82164e-08
		TSGHLTTASGHLTTTSGHLTT	0.571429	3.86005e-08
		HSGHLTTASGHLTTTSGHLTT	0.571429	4.85826e-08
DNA Target	Prediction reported in Literature	ZifPredict 2.0 Prediction	Identity	Score
GCGGACGCG	RSGELTRDSGNLTRRSGELTR	ASGHLTTASGHLTTASGHLTT	0.571429	1.78725e-08
		TSGHLTTASGHLTTASGHLTT	0.571429	1.80522e-08
		HSGHLTTASGHLTTASGHLTT	0.571429	1.93611e-08
		DSGHLTTASGHLTTASGHLTT	0.571429	2.13973e-08
		QSGHLTTASGHLTTASGHLTT	0.571429	2.31794e-08
		RSGHLTTASGHLTTASGHLTT	0.619048	2.36477e-08
		YSGHLTTASGHLTTASGHLTT	0.571429	2.38854e-08
		ASGHLTTASGHLTTASGHLTT	0.571429	2.41254e-08
		ASGHLTTTSGHLTTASGHLTT	0.571429	2.69307e-08
		ASGHLTTHSGHLTTASGHLTT	0.571429	2.88834e-08
DNA Target	Prediction reported in Literature	ZifPredict 2.0 Prediction	Identity	Score
GCGGATGCG	RSGELTRTSGNLTRRSGELTR	ASGALTTASGALTTASGALTT	0.571429	1.55376e-08
		QSGALTTASGALTTASGALTT	0.571429	2.09736e-08
		TSGALTTASGALTTASGALTT	0.571429	2.22706e-08
		HSGALTTASGALTTASGALTT	0.571429	2.31794e-08
		DSGALTTASGALTTASGALTT	0.571429	2.41254e-08
		RSGALTTASGALTTASGALTT	0.619048	2.48601e-08
		ISGALTTASGALTTASGALTT	0.571429	2.511e-08
		LSGALTTASGALTTASGALTT	0.571429	2.511e-08
		YSGALTTASGALTTASGALTT	0.571429	2.511e-08
		ASGALTTASGALTTASGALTT	0.571429	2.53624e-08
DNA Target	Prediction reported in Literature	ZifPredict 2.0 Prediction	Identity	Score
GCGGAAGCG	RSGELTRQSGNLTRRSGELTR	ASGHLTTASGHLTTASGHLTT	0.571429	2.72013e-08
		HSGHLTTASGHLTTASGHLTT	0.571429	3.19211e-08
		TSGHLTTASGHLTTASGHLTT	0.571429	3.25659e-08
		DSGHLTTASGHLTTASGHLTT	0.571429	3.59909e-08
		RSGHLTTASGHLTTASGHLTT	0.619048	3.86005e-08
		QSGHLTTASGHLTTASGHLTT	0.571429	3.93803e-08
		ASGHLTTASGHLTTASGHLTT	0.571429	4.01758e-08
		ASGHLTTTSGHLTTASGHLTT	0.571429	5.21053e-08
		ASGHLTTHSGHLTTASGHLTT	0.571429	5.26289e-08
		ASGHLTTDSGHLTTASGHLTT	0.571429	5.6445e-08
DNA Target	Prediction reported in Literature	ZifPredict 2.0 Prediction	Identity	Score
GCGGGGGCG	RSGELTRRSGNLTRRSGELTR	QSGTLTEQSGTLTEQSGTLTE	0.571429	6.11461e-08
		QSGTLTEQSGTLTETSGTLTE	0.571429	6.75769e-08
		QSGTLTEQSGTLTERSGTLTE	0.619048	7.4684e-08
		QSGTLTEQSGTLTEASGTLTE	0.571429	7.93022e-08
		QSGTLTEQSGTLTEHSGTLTE	0.571429	8.17173e-08
		QSGTLTEQSGTLTEDSGTLTE	0.571429	8.5907e-08
		QSGTLTEQSGTLTECSGTLTE	0.571429	8.67704e-08
		QSGTLTEQSGTLTEZSGTLTE	0.571429	8.67704e-08
		QSGTLTEQSGTLTEFSGTLTE	0.571429	8.67704e-08
		QSGTLTEQSGTLTEASGTLTE	0.571429	8.76425e-08
DNA Target	Prediction reported in Literature	ZifPredict 2.0 Prediction	Identity	Score
GCGGAGGCG	RSGELTRRSGNLTRRSGELTR	ASGHLTTASGHLTTASGHLTT	0.571429	8.67704e-08
		ASGHLTTHSGHLTTASGHLTT	0.571429	8.76425e-08
		ASGHLTTRSGHLTTASGHLTT	0.619048	8.85233e-08
		ASGHLTTDSGHLTTASGHLTT	0.571429	9.88166e-08
		ASGHLTTQSGHLTTASGHLTT	0.571429	9.98097e-08
		ASGHLTTTSGHLTTASGHLTT	0.571429	9.98097e-08
		ASGHLTTASGHLTTASGHLTT	0.571429	1.10307e-07
		RSGHLTTASGHLTTASGHLTT	0.619048	1.13666e-07
		HSGHLTTASGHLTTASGHLTT	0.571429	1.14809e-07
		TSGHLTTASGHLTTASGHLTT	0.571429	1.21908e-07
DNA Target	Prediction reported in Literature	ZifPredict 2.0 Prediction	Identity	Score
GCGGGGGCG	RSGELTRRSGHLTRRSGELTR	QSGTLTEQSGTLTEQSGTLTE	0.571429	6.11461e-08
		QSGTLTEQSGTLTETSGTLTE	0.571429	6.75769e-08
		QSGTLTEQSGTLTERSGTLTE	0.619048	7.4684e-08
		QSGTLTEQSGTLTEASGTLTE	0.571429	7.93022e-08
		QSGTLTEQSGTLTEHSGTLTE	0.571429	8.17173e-08
		QSGTLTEQSGTLTEDSGTLTE	0.571429	8.5907e-08
		QSGTLTEQSGTLTECSGTLTE	0.571429	8.67704e-08
		QSGTLTEQSGTLTEZSGTLTE	0.571429	8.67704e-08
		QSGTLTEQSGTLTEFSGTLTE	0.571429	8.67704e-08
		QSGTLTEQSGTLTEASGTLTE	0.571429	8.76425e-08
DNA Target	Prediction reported in Literature	ZifPredict 2.0 Prediction	Identity	Score
GCGGGGGCG	RSGELTRRSGKLTRRSGELTR	QSGTLTEQSGTLTEQSGTLTE	0.571429	6.11461e-08
		QSGTLTEQSGTLTETSGTLTE	0.571429	6.75769e-08
		QSGTLTEQSGTLTERSGTLTE	0.619048	7.4684e-08
		QSGTLTEQSGTLTEASGTLTE	0.571429	7.93022e-08
		QSGTLTEQSGTLTEHSGTLTE	0.571429	8.17173e-08
		QSGTLTEQSGTLTEDSGTLTE	0.571429	8.5907e-08
		QSGTLTEQSGTLTECSGTLTE	0.571429	8.67704e-08
		QSGTLTEQSGTLTEZSGTLTE	0.571429	8.67704e-08
		QSGTLTEQSGTLTEFSGTLTE	0.571429	8.67704e-08
		QSGTLTEQSGTLTEASGTLTE	0.571429	8.76425e-08
DNA Target	Prediction reported in Literature	ZifPredict 2.0 Prediction	Identity	Score
GCGGGAGCG	RSGELTRQSGHLTRRSGELTR	ASGTLTTQSGTLTTTSGTLTT	0.619048	5.47768e-08
		ASGTLTTTSGTLTTTSGTLTT	0.571429	5.47768e-08
		ASGTLTTASGTLTTTSGTLTT	0.571429	5.58833e-08
		ASGTLTTHSGTLTTTSGTLTT	0.571429	6.49271e-08
		ASGTLTTDSGTLTTTSGTLTT	0.571429	6.8942e-08
		ASGTLTTRSGTLTTTSGTLTT	0.571429	6.96349e-08
		ASGTLTTYSGTLTTTSGTLTT	0.571429	7.03347e-08
		ASGTLTTNSGTLTTTSGTLTT	0.571429	7.10416e-08
		ASGTLTTESGTLTTTSGTLTT	0.571429	7.10416e-08
		ASGTLTTASGTLTTTSGTLTT	0.571429	7.17556e-08
DNA Target	Prediction reported in Literature	ZifPredict 2.0 Prediction	Identity	Score
GCGGGTGCG	RSGELTRTSGHLTRRSGELTR	QSGALTTQSGALTEQSGTLTT	0.571429	6.75769e-08
		QSGALTTQSGALTEQSGALTT	0.571429	6.8942e-08
		QSGALTTQSGALTEQSGSLTT	0.571429	9.78334e-08
		QSGALTTQSGALTEQSGHLTT	0.571429	9.88166e-08
		QSGALTTQSGALTEQSGELTT	0.619048	1.00813e-07
		QSGALTTQSGALTEQSGNLTT	0.571429	1.02849e-07
		QSGALTTQSGALTEQSGLLTT	0.571429	1.02849e-07
		QSGALTTQSGALTEQSGALTT	0.571429	1.03883e-07
		QSGTLTTQSGALTEQSGALTT	0.571429	1.08123e-07
		QSGSLTTQSGALTEQSGALTT	0.571429	1.54975e-07
DNA Target	Prediction reported in Literature	ZifPredict 2.0 Prediction	Identity	Score
GCGGGCGCG	RSGELTRTSGHLTRRSGELTR	TSGHLTTQSGHLTTTSGHLTT	0.619048	1.00813e-07
		TSGHLTTTSGHLTTTSGHLTT	0.666667	1.01826e-07
		TSGHLTTASGHLTTTSGHLTT	0.619048	1.08123e-07
		TSGHLTTHSGHLTTTSGHLTT	0.619048	1.25621e-07
		TSGHLTTDSGHLTTTSGHLTT	0.619048	1.30747e-07
		TSGHLTTRSGHLTTTSGHLTT	0.619048	1.33388e-07
		TSGHLTTCSGHLTTTSGHLTT	0.619048	1.34729e-07
		TSGHLTTGSGHLTTTSGHLTT	0.619048	1.34729e-07
		TSGHLTTSSGHLTTTSGHLTT	0.619048	1.34729e-07
		TSGHLTTYSGHLTTTSGHLTT	0.619048	1.34729e-07
DNA Target	Prediction reported in Literature	ZifPredict 2.0 Prediction	Identity	Score
GCGGTGGCG	RSGELTRRSGKLTRRSGELTR	ASGHLTEASGHLTEASGHLTE	0.571429	5.21053e-08
		ASGDLTEASGHLTEASGHLTE	0.571429	5.47768e-08
		ASGALTEASGHLTEASGHLTE	0.571429	5.93389e-08
		ASGTLTEASGHLTEASGHLTE	0.571429	5.99353e-08
		ASGNLTEASGHLTEASGHLTE	0.571429	6.05377e-08
		ASGELTEASGHLTEASGHLTE	0.619048	6.75769e-08
		ASGSLTEASGHLTEASGHLTE	0.571429	6.75769e-08
		ASGRLTEASGHLTEASGHLTE	0.571429	6.8256e-08
		ASGYLTEASGHLTEASGHLTE	0.571429	6.8256e-08
		ASGVLTEASGHLTEASGHLTE	0.571429	6.8256e-08
DNA Target	Prediction reported in Literature	ZifPredict 2.0 Prediction	Identity	Score
GCGGGCCGC	RSGELTRDSGALTRRSGELTR	QSGHLTRQSGHLTRQSGHLTR	0.714286	1.4059e-08
		DSGHLTRQSGHLTRQSGHLTR	0.714286	1.73443e-08
		TSGHLTRQSGHLTRQSGHLTR	0.714286	2.2049e-08
		RSGHLTRQSGHLTRQSGHLTR	0.761905	2.31794e-08
		HSGHLTRQSGHLTRQSGHLTR	0.714286	2.34124e-08
		ASGHLTRQSGHLTRQSGHLTR	0.714286	2.36477e-08
		NSGHLTRQSGHLTRQSGHLTR	0.714286	2.36477e-08
		ASGHLTRQSGHLTRQSGHLTR	0.714286	2.38854e-08
		ASGHLTRDSGHLTRQSGHLTR	0.761905	2.91736e-08
		ASGHLTRTSGHLTRQSGHLTR	0.714286	3.82164e-08
DNA Target	Prediction reported in Literature	ZifPredict 2.0 Prediction	Identity	Score
GCGGTGGCG	RSGELTRQSGSLTRRSGELTR	ASGHLTEASGHLTEASGHLTE	0.571429	5.21053e-08
		ASGDLTEASGHLTEASGHLTE	0.571429	5.47768e-08
		ASGALTEASGHLTEASGHLTE	0.571429	5.93389e-08
		ASGTLTEASGHLTEASGHLTE	0.571429	5.99353e-08
		ASGNLTEASGHLTEASGHLTE	0.571429	6.05377e-08
		ASGELTEASGHLTEASGHLTE	0.619048	6.75769e-08
		ASGSLTEASGHLTEASGHLTE	0.571429	6.75769e-08
		ASGRLTEASGHLTEASGHLTE	0.571429	6.8256e-08
		ASGYLTEASGHLTEASGHLTE	0.571429	6.8256e-08
		ASGVLTEASGHLTEASGHLTE	0.571429	6.8256e-08
-------------------------------
0.658G660987GG

## Sheet: Sheet1
DNA Target
GGGGGGGGG
DNA Target
GAGTGGGCG
DNA Target
GCGTGGGCG
DNA Target
GGGTGGGCG
DNA Target
GTGTGGGCG
DNA Target
GCATGGGCG
DNA Target
GCCTGGGCG
DNA Target
GCTTGGGCG
DNA Target
GTTTGGGCG
DNA Target
ATATGGGCG
DNA Target
GCGGCGGCG
DNA Target
GGGGCGGGG
DNA Target
GCGGGGGCG
DNA Target
GCGGTGGCG
DNA Target
GTGGACGAA
DNA Target
GTGGTAGAC
DNA Target
GCGGGCGCG
DNA Target
GCTGGGGGC
DNA Target
GCGGGAGCG
DNA Target
GCGGGAGCG
DNA Target
GAGGAAGGT
DNA Target
GAAGAGGGT
DNA Target
AGTGGTGAG
DNA Target
GCGTGGGCC
DNA Target
GCCTGATGG
DNA Target
TTGGAAGAA
DNA Target
GTGGAGGAA
DNA Target
GAAGAAGAA
DNA Target
GGGGAAAGG
DNA Target
GAGGAAGGG
DNA Target
GAAGAAGAA
DNA Target
GAGGAAGGT
DNA Target
GAGGAGGAT
DNA Target
GATGATGAT
DNA Target
GGGGATGAC
DNA Target
GTGGTAGAC
DNA Target
GTGGTAGAC
DNA Target
GGGGATGAC
DNA Target
GTGGACGAA
DNA Target
GCGTGGGCA
DNA Target
GCAGCAGCA
DNA Target
GCAGCAGCA
DNA Target
GCAGCGGAC
DNA Target
GCTGCTGCT
DNA Target
GCTGCTGCT
DNA Target
GCTGCTGCT
DNA Target
GCTGGGGGC
DNA Target
CTGGCGGCA
DNA Target
ACTACTGGA
DNA Target
GAGGAAGGT
DNA Target
GCGGAAGCG
DNA Target
GCGTGGGCG
DNA Target
GCGGAGGCG
DNA Target
GCGGCAGCG
DNA Target
GCGGATGCG
DNA Target
GCGGACGCG
DNA Target
GCGGGAGCG
DNA Target
GCGGTTGCG
DNA Target
GCGGGGGCG
DNA Target
GCGGCGGCG
DNA Target
GCGGGTGCG
DNA Target
GCGGTGGCG
DNA Target
GCGGTAGCG
DNA Target
GCGGGCGCG
DNA Target
GCGGTCGCG
DNA Target
GCGGCTGCG
DNA Target
GCGGCCGCG
DNA Target
GAGGAGGAG
DNA Target
GCAGCGGAG
DNA Target
GGGGGTGAC
DNA Target
GCTGGGGGC
DNA Target
GCGTGGGTT
DNA Target
GCGTGGAAT
DNA Target
GCGTGGGGA
DNA Target
GCGTGGGAG
DNA Target
GCGTGGGAA
DNA Target
GCGTGGGCG
DNA Target
GCGTGGGGG
DNA Target
GCGTGGGAG
DNA Target
GCGTGGAAT
DNA Target
GCGGGAGCG
DNA Target
GCGGAAGCG
DNA Target
GCGGTTGCG
DNA Target
GCGGTCGCG
DNA Target
GCGGCAGCG
DNA Target
GCGGCTGCG
DNA Target
GCGGCTGCG
DNA Target
GCGGCCGCG
DNA Target
GCGTGGGCG
DNA Target
GCGGAGGCG
DNA Target
GCGGCGGCG
DNA Target
GCGGTAGCG
DNA Target
GCGGTGGCG
DNA Target
GCGGAGGCG
DNA Target
GCGGTGGCG
DNA Target
GCGGCCGCG
DNA Target
GCGGACGCG
DNA Target
GCGGATGCG
DNA Target
GCGGAAGCG
DNA Target
GCGGGGGCG
DNA Target
GCGGAGGCG
DNA Target
GCGGGGGCG
DNA Target
GCGGGGGCG
DNA Target
GCGGGAGCG
DNA Target
GCGGGTGCG
DNA Target
GCGGGCGCG
DNA Target
GCGGTGGCG
DNA Target
GCGGGCCGC
DNA Target
GCGGTGGCG
-------------------------------
0.658G660987GG
