# Supplementary material for: An ensemble micro neural network approach for elucidating interactions between zinc finger proteins and their target DNA
Source: BMC Genomics. 2016 Dec 22;17(Suppl 13):1033. doi: 10.1186/s12864-016-3323-9 (PMC5260015; doi:10.1186/s12864-016-3323-9)
Supplement: Additional file 3: — Evaluation within our top predictions for any given target DNA sequence. Analysis for the top 10 predictions for each experimental DNA target and their comparison based on e-s score for each prediction. Further string identities have also been calculated to check the variation between the top 10 predictions for each DNA target. (XLSX 12 kb) [file 12864_2016_3323_MOESM3_ESM.xlsx]

## Sheet: Sheet1
DNA Target	Experimentally Found ZFP	Best prediction made by SynZFP	String Identity for SynZFP
GCGGCCGCG	RSGELTRDSGDLTRRSGELTR	TSGHLTTTSGHLTTTSGHLTT	0.571429
GCGGCCGCG	RSGELTRDSGDLTRRSGELTR	TSGHLTTTSGHLTTTSGHLTT	0.571429
GCGGCCGCG	RSGELTRDSGNLTRRSGELTR	TSGHLTTTSGHLTTTSGHLTT	0.571429
GTGGTAGAC	RSGELTRTSGHLTRRSGALTR	DSGHLTTDSGHLTTDSGHLTT	0.619048
GTGGACGAA	RSGELTRDSGNLTRRSGELTR	DSGHLTTDSGHLTTDSGHLTT	0.619048
GGGGATGAC	RSGKLTRTSGNLTRDSGNLTR	DSGHLTTDSGHLTTDSGHLTT	0.619048
GGGGATGAC	RSGKLTRTSGNLTRDSGNLTR	DSGHLTTDSGHLTTDSGHLTT	0.619048
GCGTGGAAT	RSGELTRRSGHLTRISGNLTR	TSGNLTETSGNLTETSGNLTE	0.619048
GCGTGGAAT	RSGELTRRSGHLTRVSGNLTV	TSGNLTETSGNLTETSGNLTE	0.619048
GCGGGTGCG	RSGELTRTSGHLTRRSGELTR	QSGHLTTQSGHLTTQSGHLTT	0.619048
GCGGGTGCG	RSGELTRTSGHLTRRSGELTR	QSGHLTTQSGHLTTQSGHLTT	0.619048
GTTTGGGCG	RSGELTRTSGHLTRRSGELTR	RSGTLTTRSGTLTTRSGTLTT	0.666667
GTGTGGGCG	RSGELTRTSGHLTRRSGELTR	RSGTLTTRSGTLTTRSGTLTT	0.666667
GTGGTAGAC	RSGELTRQSGSLTRRSGELTR	DSGELTTDSGELTTDSGELTT	0.666667
GTGGTAGAC	DSGNLTRRSGHLTRRSGELTR	DSGHLTTDSGHLTTDSGHLTT	0.666667
GTGGACGAA	RSGELTRTSGHLTRRSGALTR	TSGHLTTTSGHLTTTSGHLTT	0.666667
GGGTGGGCG	RSGELTRTSGHLTRRSGELTR	RSGTLTTRSGTLTTRSGTLTT	0.666667
GGGGGTGAC	RSGHLTRTSGHLTRDSGNLTR	QSGHLTTQSGHLTTQSGHLTT	0.666667
GGGGAAAGG	RSGHLTQQSGNLTRRSGHLTR	TSGHLTATSGHLTATSGHLTA	0.666667
GCTGCTGCT	RSGELTRQSGDLTRRSGELTR	TSGELTETSGELTETSGELTE	0.666667
GCGTGGGCG	RSGELTRTSGHLTRRSGELTR	RSGTLTERSGTLTERSGTLTE	0.666667
GCGGTTGCG	RSGELTRTSGSLTRRSGELTR	ASGELTTASGELTTASGELTT	0.666667
GCGGTTGCG	RSGELTRTSGSLTRRSGELTR	ASGELTTASGELTTASGELTT	0.666667
GCGGTGGCG	RSGELTRRSGSLTRRSGELTR	ASGELTEASGELTEASGELTE	0.666667
GCGGTGGCG	RSGELTRRSGKLTRRSGELTR	ASGELTEASGELTEASGELTE	0.666667
GCGGTGGCG	RSGELTRQSGSLTRRSGELTR	ASGELTEASGELTEASGELTE	0.666667
GCGGTCGCG	RSGELTRDSGALTRRSGELTR	ASGELTTASGELTTASGELTT	0.666667
GCGGTCGCG	RSGELTRDSGALTRRSGELTR	ASGELTTASGELTTASGELTT	0.666667
GCGGTAGCG	RSGELTRQSGSLTRRSGELTR	ASGELTTASGELTTASGELTT	0.666667
GCGGTAGCG	RSGELTRQSGSLTRRSGELTR	ASGELTTASGELTTASGELTT	0.666667
GCGGGAGCG	RSGELTRQSGHLTRRSGELTR	RSGTLTTRSGTLTTRSGTLTT	0.666667
GCGGGAGCG	RSGELTRQSGHLTRRSGELTR	RSGTLTTRSGTLTTRSGTLTT	0.666667
GCGGGAGCG	RSGELTRQSGHLTRRSGELTR	RSGTLTTRSGTLTTRSGTLTT	0.666667
GCGGGAGCG	RSGELTRQSGHLTRRSGELTR	RSGTLTTRSGTLTTRSGTLTT	0.666667
GCGGCAGCG	RSGELTRQSGDLTRRSGELTR	ASGELTTASGELTTASGELTT	0.666667
GCGGCAGCG	RSGELTRQSGDLTRRSGELTR	ASGELTTASGELTTASGELTT	0.666667
GCGGATGCG	RSGELTRTSGNLTRRSGELTR	RSGALTTRSGALTTRSGALTT	0.666667
GCGGATGCG	RSGELTRTSGNLTRRSGELTR	RSGALTTRSGALTTRSGALTT	0.666667
GCGGACGCG	RSGELTRDSGNLTRRSGELTR	RSGHLTTRSGHLTTRSGHLTT	0.666667
GCGGACGCG	RSGELTRDSGNLTRRSGELTR	RSGHLTTRSGHLTTRSGHLTT	0.666667
GCGGAAGCG	RSGELTRQSGNLTRRSGELTR	RSGHLTTRSGHLTTRSGHLTT	0.666667
GCGGAAGCG	RSGELTRQSGNLTRRSGELTR	RSGHLTTRSGHLTTRSGHLTT	0.666667
GCGGAAGCG	RSGELTRQSGNLTRRSGELTR	RSGHLTTRSGHLTTRSGHLTT	0.666667
GCCTGGGCG	RSGELTRTSGHLTRRSGELTR	ASGELTTASGELTTASGELTT	0.666667
GCCTGATGG	DSGDLTRQSGHLTSRSGHLTT	TSGHLTETSGHLTETSGHLTE	0.666667
GCAGCGGAG	RSGNLTRRSGELTRQSGSLTR	RSGTLTERSGTLTERSGTLTE	0.666667
GAGTGGGCG	RSGELTRTSGHLTRRSGELTR	RSGTLTTRSGTLTTRSGTLTT	0.666667
ATATGGGCG	RSGELTRTSGHLTRRSGELTR	ASGELTTASGELTTASGELTT	0.666667
AGTGGTGAG	RSGELTRQSGHLTRRSGELTR	RSGTLTTRSGTLTTRSGTLTT	0.666667
TTGGAAGAA	QSGNLTRQSGNLTRQSGNLTR	DSGALTRDSGALTRDSGALTR	0.714286
GCTTGGGCG	RSGELTRTSGHLTRRSGELTR	ASGTLTRASGTLTRASGTLTR	0.714286
GCGTGGGTT	RSGELTRRSGHLTRHSGSLTR	QSGTLTRQSGTLTRQSGTLTR	0.714286
GCGTGGGGG	RSGELTRRSGHLTRRSGHLTR	QSGALTRQSGALTRQSGALTR	0.714286
GCGTGGGCG	RSGELTRRSGHLTTRSGELTR	RSGTLTERSGTLTERSGTLTE	0.714286
GCGTGGGCG	RSGELTRRSGHLTRRSGELTR	RSGTLTERSGTLTERSGTLTE	0.714286
GCGTGGGCG	RSGELTRRSGHLTTRSGELTR	RSGTLTERSGTLTERSGTLTE	0.714286
GCGTGGGCC	RSGELTRTSGHLTRRSGELTR	QSGTLTRQSGTLTRQSGTLTR	0.714286
GCGTGGGAG	RSGELTRRSGHLTRKSGNLTR	QSGTLTRQSGTLTRQSGTLTR	0.714286
GCGTGGGAG	RSGELTRRSGHLTRSSGNLTR	QSGTLTRQSGTLTRQSGTLTR	0.714286
GCGGTGGCG	RSGELTRRSGELTRRSGELTR	ASGELTEASGELTEASGELTE	0.714286
GCGGTGGCG	RSGELTRRSGELTRRSGELTR	ASGELTEASGELTEASGELTE	0.714286
GCGGTGGCG	RSGELTRRSGELTRRSGELTR	ASGELTEASGELTEASGELTE	0.714286
GCGGGGGCG	RSGELTRTSGHLTRRSGELTR	ASGTLTRASGTLTRASGTLTR	0.714286
GCGGGGGCG	RSGELTRRSGKLTRRSGELTR	RSGTLTERSGTLTERSGTLTE	0.714286
GCGGGGGCG	RSGELTRRSGNLTRRSGELTR	RSGTLTERSGTLTERSGTLTE	0.714286
GCGGGGGCG	RSGELTRRSGHLTRRSGELTR	RSGTLTERSGTLTERSGTLTE	0.714286
GCGGGGGCG	RSGELTRRSGKLTRRSGELTR	RSGTLTERSGTLTERSGTLTE	0.714286
GCGGGCGCG	RSGELTRDSGHLTRRSGELTR	RSGHLTTRSGHLTTRSGHLTT	0.714286
GCGGGCGCG	RSGELTRDSGHLTRRSGELTR	RSGHLTTRSGHLTTRSGHLTT	0.714286
GCGGGCGCG	RSGELTRTSGHLTRRSGELTR	RSGHLTTRSGHLTTRSGHLTT	0.714286
GCGGGAGCG	RSGELTRRSGHLTRRSGELTR	RSGTLTTRSGTLTTRSGTLTT	0.714286
GCGGCTGCG	RSGELTRTSGELTRRSGELTR	QSGELTTQSGELTTQSGELTT	0.714286
GCGGCTGCG	RSGELTRQSGDLTRRSGELTR	QSGELTTQSGELTTQSGELTT	0.714286
GCGGCTGCG	RSGELTRTSGELTRRSGELTR	QSGELTTQSGELTTQSGELTT	0.714286
GCGGCGGCG	RSGELTRRSGDLTRRSGELTR	RSGHLTERSGHLTERSGHLTE	0.714286
GCGGCGGCG	RSGELTRRSGDLTRRSGELTR	RSGHLTERSGHLTERSGHLTE	0.714286
GCGGCGGCG	RSGELTRRSGDLTRRSGELTR	RSGHLTERSGHLTERSGHLTE	0.714286
GCGGAGGCG	RSGELTRRSGNLTRRSGELTR	RSGHLTTRSGHLTTRSGHLTT	0.714286
GCGGAGGCG	RSGELTRRSGDLTRRSGELTR	RSGHLTTRSGHLTTRSGHLTT	0.714286
GCGGAGGCG	RSGELTRRSGELTRRSGELTR	RSGHLTTRSGHLTTRSGHLTT	0.714286
GCGGAGGCG	RSGELTRRSGNLTRRSGELTR	RSGHLTTRSGHLTTRSGHLTT	0.714286
GCATGGGCG	RSGELTRTSGHLTRRSGELTR	ASGTLTRASGTLTRASGTLTR	0.714286
GCAGCAGCA	RSGELTRQSGDLTRRSGHLTR	TSGTLTRTSGTLTRTSGTLTR	0.714286
GCAGCAGCA	RSGELTRQSGDLTRRSGELTR	TSGTLTRTSGTLTRTSGTLTR	0.714286
GATGATGAT	RSGELTRTSGNLTRRSGELTR	QSGHLTRQSGHLTRQSGHLTR	0.714286
GAGGAGGAG	RSGNLTRRSGNLTRRSGNLTR	HSGHLTRDSGHLTRDSGHLTR	0.714286
GAAGAAGAA	RSGELTRQSGNLTRRSGELTR	ASGHLTRASGHLTRASGHLTR	0.714286
GAAGAAGAA	RSGELTRQSGNLTRRSGELTR	ASGHLTRASGHLTRASGHLTR	0.714286
GTGGAGGAA	QSGNLTRRSGHLTRRSGELTR	DSGHLTRDSGHLTRDSGHLTR	0.761905
GCTGCTGCT	RSGELTRTSGELTRRSGELTR	TSGELTETSGELTETSGELTE	0.761905
GCTGCTGCT	RSGELTRTSGELTRRSGELTR	TSGELTETSGELTETSGELTE	0.761905
GAGGAGGAT	QSGNLTRRSGNLTRRSGNLTR	QSGHLTRQSGHLTRQSGHLTR	0.761905
GAGGAAGGT	RSGELTRQSGNLTRRSGELTR	QSGHLTRQSGHLTRQSGHLTR	0.761905
CTGGCGGCA	RSGALTERSGDLTRQSGDLTR	RSGDLTTRSGDLTTRSGDLTT	0.761905
GGGGGGGGG	RSGELTRTSGHLTRRSGELTR	QSGELTRQSGELTRQSGELTR	0.809524
GGGGCGGGG	KSGHLTARSGELTRRSGHLTK	RSGHLTRRSGHLTRRSGHLTR	0.809524
GCTGGGGGC	RSGELTRTSGHLTRDSGHLTR	QSGHLTRQSGHLTRQSGHLTR	0.809524
GCTGGGGGC	RSGELTRRSGHLTRQSGDLTR	QSGHLTRQSGHLTRQSGHLTR	0.809524
GCGTGGGGA	RSGELTRRSGHLTRQSGHLTR	QSGTLTRRSGTLTRQSGTLTR	0.809524
GCGTGGGCA	RSGELTRRSGHLTRRSGELTR	RSGTLTRRSGTLTRRSGTLTT	0.809524
GCGTGGGAA	RSGELTRRSGHLTRQSGNLTR	RSGTLTRRSGTLTRRSGTLTR	0.809524
GCGGGCCGC	RSGELTRDSGALTRRSGELTR	RSGHLTRRSGHLTRRSGHLTR	0.809524
GCAGCGGAC	RSGELTRRSGHLTRQSGSLTR	QSGHLTRQSGHLTRQSGHLTR	0.809524
GAGGAAGGT	RSGNLTRQSGNLTRTSGHLTR	TSGHLTRTSGHLTRTSGHLTR	0.809524
GAGGAAGGG	RSGHLTRQSGNLTRRSGNLTR	QSGHLTRQSGHLTRQSGHLTR	0.809524
ACTACTGGA	TSGDLTRTSGDLTRQSGHLTR	TSGELTRTSGELTRTSGELTR	0.809524
GCTGGGGGC	QSGDLTRRSGHLTRDSGHLTR	QSGHLTRQSGHLTRQSGHLTR	0.857143
GAAGAGGGT	QSGHLTRRSGNLTRQSGNLTR	QSGHLTRQSGHLTRQSGHLTR	0.857143
GAGGAAGGT	TSGHLTRTSGHLTRRSGELTR	TSGHLTRTSGHLTRTSGHLTR	0.904762
---------	--------------------
		Average string identity	0.71
